# Supplementary material for: Chemical diversity and species differentiation in Brazilian Vanilla: insights from LC-HRMS/MS metabolomics
Source: Metabolomics. 2026 Mar 28;22(2):48. doi: 10.1007/s11306-026-02422-8 (PMC13032978; doi:10.1007/s11306-026-02422-8)
Supplement: Supplementary file 2 — Supplementary Material 2 [file 11306_2026_2422_MOESM2_ESM.xlsx]

## Sheet: Sheet1
m/z (rounded)	m/z (average) ± error (ppm)	log2FoldChange	p-value	-log10(p-value)	adjusted p-value	-log10(adjusted p-value)	log2FoldChange	p-value	-log10(p-value)	adjusted p-value	-log10(adjusted p-value)	log2FoldChange	p-value	-log10(p-value)	adjusted p-value	-log10(adjusted p-value)
		V. pompona					V. phaeantha					V. calyculata Schltr
101.009	101.008700 ± 1.65	-0.135304	0.230144	0.638001	0.477704	0.320841	0.197207	0.093952	1.02709	0.246101	0.608887	-0.0851425	0.576567	0.23915	0.722109	0.141397
101.06	101.060060 ± 1.49	-0.834163	0.212128	0.673402	0.4488	0.347947	1.16386	0.100446	0.998066	0.250904	0.600492	-0.688986	0.442387	0.354197	0.619255	0.20813
102.128	102.128080 ± 1.08	0.0217183	0.981008	0.00832761	0.997675	0.00101092	-2.68994	0.0207212	1.68358	0.0831313	1.08024	1.92207	0.107813	0.967329	0.34597	0.460961
104.107	104.107300 ± 1.86	0.0792518	0.480312	0.318476	0.705315	0.151617	-0.246599	0.0208149	1.68162	0.0831313	1.08024	0.233438	0.227007	0.64396	0.443884	0.352731
105.034	105.033780 ± 1.67	-0.290162	0.267926	0.571985	0.520929	0.283221	0.0866814	0.746576	0.126926	0.85576	0.0676479	0.348779	0.305189	0.515432	0.518015	0.285658
105.07	105.070210 ± 0.95	-	-	-	-	-	-	-	-	-	-	-	-	-	-	-
106.065	106.065430 ± 0.56	-	-	-	-	-	-	-	-	-	-	-	-	-	-	-
107.049	107.049420 ± 1.25	0.310994	0.0421089	1.37563	0.146333	0.834657	-0.985332	2.51931e-12	11.5987	2.71665e-10	9.56597	0.715749	0.0080672	2.09328	0.115576	0.937133
107.05	107.049520 ± 0.26	0.0831236	0.908292	0.0417743	0.964978	0.0154825	-1.77052	0.0229256	1.63968	0.0888194	1.05149	1.50822	0.179407	0.74616	0.411393	0.385743
107.071	107.070580 ± 0.80	-2.01914	0.132269	0.878542	0.334153	0.476055	-0.175384	0.884899	0.0531063	0.947977	0.0232022	2.27567	0.16901	0.772087	0.4057	0.391794
107.086	107.085830 ± 1.53	0.400299	0.526137	0.278901	0.733448	0.134631	-1.79099	0.0131799	1.88009	0.0561013	1.25103	1.16464	0.209348	0.679132	0.437714	0.35881
108.053	108.052770 ± 1.71	0.74984	0.0573996	1.24109	0.182694	0.738276	-5.10129	1.10682e-11	10.9559	8.95144e-10	9.04811	1.53636	0.00401545	2.39627	0.0706354	1.15098
108.081	108.081060 ± 1.23	0.329356	0.605772	0.217691	0.782036	0.106773	-1.26707	0.080867	1.09223	0.223594	0.65054	0.919968	0.331009	0.48016	0.538679	0.26867
109.029	109.028660 ± 1.34	0.526048	0.260284	0.584553	0.511812	0.290889	-0.488188	0.310844	0.507457	0.50787	0.294248	-0.203353	0.76147	0.118347	0.842237	0.0745655
109.101	109.101430 ± 0.97	0.255354	0.0507438	1.29462	0.166544	0.778472	-0.258954	0.0694003	1.15864	0.198006	0.703322	-0.0520137	0.793043	0.100703	0.855087	0.0679896
109.102	109.101530 ± 0.26	0.397923	0.588068	0.230572	0.771785	0.112504	-1.51747	0.0593596	1.22651	0.175368	0.756049	1.00776	0.336678	0.472785	0.54163	0.266297
110.009	110.008940 ± 1.43	0.21284	0.198464	0.702318	0.427099	0.369472	0.0715746	0.656682	0.182645	0.797136	0.0984678	-0.572531	0.0538435	1.26887	0.271773	0.565794
111.117	111.117090 ± 1.59	-0.320861	0.246609	0.607991	0.499725	0.301269	0.00399144	0.988918	0.00483982	0.999658	0.000148663	0.50665	0.119235	0.923595	0.356152	0.448364
112.076	112.075940 ± 1.47	-	-	-	-	-	-1.32902	0.486189	0.313195	0.673585	0.171608	4.58775	0.22043	0.656728	0.440162	0.356388
112.112	112.112360 ± 0.53	-	-	-	-	-	-	-	-	-	-	-	-	-	-	-
113.06	113.059950 ± 1.65	-0.00112785	0.995156	0.00210892	0.999994	2.71401e-06	-0.0569908	0.730768	0.136221	0.85509	0.0679883	0.0919705	0.585428	0.232527	0.726155	0.13897
113.987	113.987450 ± 0.27	-1.40604	0.365798	0.436759	0.63416	0.197801	-	-	-	-	-	3.78455	0.111129	0.954171	0.346831	0.459882
114.055	114.055220 ± 0.93	-	-	-	-	-	-	-	-	-	-	-	-	-	-	-
114.956	114.956460 ± 0.36	1.9202	0.0435535	1.36098	0.149778	0.824551	-0.926811	0.330629	0.480659	0.52048	0.283596	-	-	-	-	-
114.984	114.984330 ± 0.27	-0.831043	0.628962	0.201375	0.790578	0.102055	-	-	-	-	-	3.20955	0.22026	0.657064	0.440162	0.356388
115.024	115.024230 ± 0.40	-	-	-	-	-	-	-	-	-	-	-	-	-	-	-
115.039	115.039200 ± 1.73	-0.0750275	0.416579	0.380303	0.668352	0.174995	0.00961542	0.901674	0.0449504	0.952143	0.021298	0.116141	0.321161	0.493277	0.533431	0.272922
115.964	115.964290 ± 0.66	-	-	-	-	-	-	-	-	-	-	-	-	-	-	-
116.071	116.070840 ± 1.18	0.276726	0.727739	0.138024	0.861177	0.0649076	-1.83475	0.0446115	1.35055	0.140358	0.852762	1.32746	0.331281	0.479804	0.538679	0.26867
117.04	117.039910 ± 1.07	-0.540752	0.398796	0.39925	0.655717	0.183283	-1.46081	0.0362292	1.44094	0.124023	0.906499	1.98892	0.039405	1.40445	0.249996	0.602068
117.091	117.091210 ± 1.59	-1.40617	1.07883e-05	4.96705	0.000197272	3.70494	1.36037	2.23167e-06	5.65137	3.20864e-05	4.49368	-0.060662	0.884656	0.0532256	0.931597	0.030772
118.065	118.065400 ± 0.75	-2.10182	0.158849	0.799015	0.375373	0.425537	-1.17805	0.399617	0.398356	0.598501	0.222935	3.0862	0.125261	0.902183	0.360496	0.4431
118.086	118.086430 ± 0.72	0.653802	0.164898	0.782786	0.386102	0.413298	-0.0324761	0.947892	0.0232412	0.973724	0.011564	-1.65074	0.0174576	1.75802	0.182597	0.738507
118.087	118.086530 ± 0.35	-0.601962	0.37579	0.425055	0.639603	0.194089	-0.0937307	0.89947	0.0460132	0.952143	0.021298	0.984522	0.309233	0.509714	0.521452	0.282786
119.019	119.019110 ± 1.50	-0.15666	0.31161	0.506389	0.576871	0.238921	0.326871	0.0297898	1.52593	0.108484	0.964634	-0.284652	0.284624	0.545728	0.492839	0.307295
119.049	119.049350 ± 1.03	-	-	-	-	-	-0.692997	0.684611	0.164556	0.817238	0.0876512	3.95173	0.193	0.714443	0.427396	0.369169
119.086	119.085730 ± 1.42	0.515045	0.550721	0.259069	0.752586	0.123444	-	-	-	-	-	1.86347	0.151071	0.820819	0.390459	0.408425
120.081	120.080970 ± 1.71	0.0536961	0.771157	0.112857	0.883953	0.0535709	0.0156274	0.938437	0.027595	0.97147	0.0125707	-0.125664	0.641577	0.192751	0.771038	0.112924
121.008	121.007730 ± 0.80	-0.196035	0.6942	0.158515	0.835304	0.0781556	-0.179047	0.737048	0.132504	0.85509	0.0679883	0.561793	0.390574	0.408296	0.594514	0.225838
121.029	121.028580 ± 1.04	-	-	-	-	-	-	-	-	-	-	-	-	-	-	-
121.065	121.064960 ± 1.39	-	-	-	-	-	2.14797	0.00382967	2.41684	0.0198224	1.70284	1.11077	0.449481	0.347288	0.620034	0.207585
121.101	121.101360 ± 1.31	0.658838	0.444602	0.352029	0.682382	0.165973	-	-	-	-	-	1.71967	0.167418	0.776199	0.4057	0.391794
122.925	122.924700 ± 0.67	-	-	-	-	-	-	-	-	-	-	-	-	-	-	-
122.978	122.978450 ± 0.18	-1.12906	0.460719	0.336564	0.692292	0.159711	-	-	-	-	-	3.50758	0.118565	0.926043	0.356152	0.448364
123.044	123.044220 ± 1.29	0.309207	0.792885	0.10079	0.896675	0.047365	-	-	-	-	-	2.0693	0.190587	0.719907	0.425113	0.371495
123.117	123.117050 ± 0.18	1.52585	0.40767	0.389691	0.661925	0.179191	-	-	-	-	-	0.852662	0.681857	0.166307	0.792697	0.100893
124.975	124.975340 ± 0.18	-0.0657352	0.974373	0.0112748	0.995104	0.00213141	-	-	-	-	-	2.44425	0.4331	0.363412	0.617516	0.209352
125.023	125.023440 ± 1.01	-0.0636793	0.73365	0.134511	0.864176	0.0633976	0.149356	0.419317	0.377457	0.616587	0.210006	-0.135878	0.649607	0.187349	0.774724	0.110853
125.024	125.023540 ± 0.49	-0.652134	0.300259	0.522505	0.561067	0.250985	-0.00562424	0.993117	0.00299942	0.999658	0.000148663	0.946025	0.2684	0.571217	0.479773	0.318964
125.06	125.059870 ± 1.24	-	-	-	-	-	-	-	-	-	-	-	-	-	-	-
127.024	127.024120 ± 1.68	-0.218582	0.599718	0.222053	0.778013	0.109013	-0.962646	0.0251047	1.60025	0.0944344	1.02487	1.3402	0.0468586	1.32921	0.257826	0.588674
127.039	127.039070 ± 1.65	0.476481	4.64892e-05	4.33265	0.000637566	3.19548	-0.77967	1.87849e-13	12.7262	3.62223e-11	10.441	0.271321	0.144286	0.840775	0.387769	0.411427
128.019	128.019340 ± 1.17	0.183447	0.527166	0.278053	0.733448	0.134631	0.0528108	0.859517	0.0657458	0.931585	0.0307777	-0.464493	0.26999	0.568653	0.480088	0.318679
128.025	128.024950 ± 1.07	-0.471825	0.441163	0.355401	0.681717	0.166396	-1.2964	0.0509643	1.29273	0.156274	0.806112	1.82763	0.0437601	1.35892	0.254664	0.594032
128.027	128.027450 ± 0.41	-1.99385	0.14067	0.851798	0.348553	0.457731	-1.64579	0.213724	0.670148	0.400809	0.397062	3.29481	0.0707496	1.15028	0.289291	0.538665
129.003	129.003360 ± 0.70	0.615624	0.456813	0.340262	0.692281	0.159718	-0.265354	0.769223	0.113948	0.873135	0.0589186	-0.826222	0.49895	0.301943	0.659022	0.1811
129.022	129.021690 ± 1.13	-0.423092	0.482521	0.316484	0.707206	0.150454	-1.31776	0.044906	1.3477	0.140358	0.852762	1.79153	0.0458459	1.3387	0.257826	0.588674
129.055	129.054700 ± 1.67	-0.172716	0.111342	0.953342	0.296912	0.527373	0.395621	0.000145022	3.83857	0.00125106	2.90272	-0.390865	0.0684312	1.16475	0.287858	0.540822
129.139	129.138740 ± 0.56	-	-	-	-	-	-	-	-	-	-	-	-	-	-	-
130.086	130.086350 ± 1.16	0.849594	0.626219	0.203274	0.78842	0.103242	-	-	-	-	-	1.52892	0.53417	0.27232	0.684516	0.164616
130.979	130.979090 ± 0.55	-1.78307	0.182525	0.738678	0.409881	0.387342	-1.92946	0.155612	0.807958	0.32795	0.484192	3.28543	0.0725514	1.13935	0.289291	0.538665
132.066	132.065630 ± 0.54	-	-	-	-	-	-	-	-	-	-	-	-	-	-	-
132.102	132.101960 ± 1.89	0.138349	0.586884	0.231448	0.771785	0.112504	0.13688	0.593472	0.2266	0.744141	0.128345	-0.538844	0.263969	0.578447	0.474042	0.324183
132.979	132.979460 ± 0.46	-0.76162	0.572557	0.242181	0.767283	0.115044	-3.20653	0.0697763	1.15629	0.198006	0.703322	2.81454	0.152183	0.817632	0.390459	0.408425
132.98	132.979530 ± 0.31	-1.26757	0.117036	0.931681	0.308878	0.510212	-1.34188	0.107005	0.970596	0.259863	0.585256	2.57493	0.0257682	1.58892	0.216116	0.665313
133.035	133.034630 ± 0.69	-	-	-	-	-	-	-	-	-	-	-	-	-	-	-
133.101	133.101210 ± 1.45	-0.36979	0.428386	0.368165	0.672601	0.172243	-2.94824	1.34533e-06	5.87117	2.02425e-05	4.69374	2.3794	0.00144181	2.84109	0.0429216	1.36732
134.959	134.958700 ± 0.86	-1.05519	0.277288	0.557069	0.529745	0.275933	0.666454	0.504953	0.296749	0.689288	0.161599	0.5817	0.653878	0.184503	0.778618	0.108675
134.975	134.974930 ± 0.73	-1.24989	0.230997	0.636394	0.478183	0.320406	-2.61729	0.0342957	1.46476	0.119679	0.921983	3.11232	0.040039	1.39752	0.251953	0.598681
135.117	135.116870 ± 1.52	1.20029	0.0201327	1.6961	0.0813661	1.08956	-1.72309	0.00297971	2.52583	0.0158023	1.80128	0.0845102	0.910184	0.0408708	0.938289	0.0276633
136.022	136.021620 ± 1.06	-0.65137	0.399766	0.398194	0.655717	0.183283	-1.45741	0.0967086	1.01453	0.250192	0.601727	2.09323	0.0434461	1.36205	0.254664	0.594032
136.062	136.061790 ± 1.77	0.0832785	0.572192	0.242458	0.767283	0.115044	0.0312018	0.8197	0.0863449	0.913278	0.039397	-0.210826	0.427053	0.369518	0.617516	0.209352
137.046	137.045790 ± 1.08	-2.64163	0.0758365	1.12012	0.222299	0.653062	1.74215	0.189173	0.72314	0.3704	0.431329	0.582343	0.753454	0.122943	0.837893	0.0768116
137.06	137.059720 ± 1.71	-0.503859	3.93613e-06	5.40493	8.89102e-05	4.05105	0.572274	7.46107e-07	6.1272	1.30468e-05	4.8845	-0.0838629	0.634254	0.197737	0.764661	0.116531
137.132	137.132430 ± 0.54	-0.240851	0.682487	0.165905	0.826736	0.0826334	0.377251	0.542731	0.265415	0.716627	0.144707	-0.213357	0.791731	0.101422	0.855087	0.0679896
137.133	137.132570 ± 0.53	0.252969	0.828995	0.081448	0.921184	0.0356534	-1.56758	0.232886	0.632857	0.424443	0.372181	1.20911	0.440075	0.356474	0.619255	0.20813
138.089	138.088900 ± 1.65	0.0333702	0.885168	0.0529741	0.960334	0.0175777	0.158616	0.504981	0.296725	0.689288	0.161599	-0.34924	0.304268	0.516744	0.51759	0.286014
139.035	139.034630 ± 0.93	-1.22193	0.184677	0.733587	0.413504	0.38352	-1.65348	0.0914004	1.03905	0.241372	0.617313	2.70327	0.0308969	1.51009	0.227177	0.643635
139.039	139.038960 ± 1.42	-	-	-	-	-	-	-	-	-	-	-	-	-	-	-
139.112	139.111770 ± 1.05	-	-	-	-	-	-	-	-	-	-	-	-	-	-	-
140.068	140.068170 ± 0.65	-	-	-	-	-	-	-	-	-	-	-	-	-	-	-
141.055	141.054630 ± 0.88	2.23954	0.0756093	1.12142	0.222299	0.653062	-	-	-	-	-	0.138971	0.907523	0.0421425	0.937814	0.0278834
141.959	141.958590 ± 0.48	-0.143114	0.878558	0.0562295	0.957827	0.0187131	0.522704	0.593277	0.226742	0.744141	0.128345	-0.75703	0.554619	0.256005	0.702579	0.153305
142.123	142.122660 ± 1.15	-	-	-	-	-	-	-	-	-	-	-	-	-	-	-
143.001	143.001480 ± 0.06	-	-	-	-	-	-	-	-	-	-	-	-	-	-	-
143.002	143.001600 ± 1.10	-0.364581	0.53462	0.271955	0.737618	0.132168	-1.26454	0.0416739	1.38014	0.135483	0.868116	1.70001	0.0553031	1.25725	0.271842	0.565683
143.034	143.033880 ± 1.69	-0.0760695	0.375146	0.4258	0.639603	0.194089	0.0214462	0.762387	0.117824	0.871492	0.0597365	0.0995819	0.35063	0.455151	0.556122	0.25483
143.047	143.046700 ± 0.86	-	-	-	-	-	-	-	-	-	-	-	-	-	-	-
143.959	143.958990 ± 0.72	2.32465	0.0308473	1.51078	0.115003	0.939289	-1.33126	0.173579	0.760503	0.348775	0.457454	-	-	-	-	-
144.005	144.004970 ± 0.70	-0.903723	0.470526	0.327416	0.701534	0.153951	-1.66535	0.219657	0.658255	0.409562	0.38768	2.43233	0.169444	0.770974	0.4057	0.391794
144.081	144.080840 ± 1.13	-1.17437	0.337331	0.471944	0.606721	0.217011	-1.4513	0.267858	0.572096	0.462144	0.335223	2.5582	0.148937	0.826998	0.388703	0.410383
145.028	145.028390 ± 1.05	-	-	-	-	-	2.06278	0.307946	0.511525	0.50669	0.295258	1.19595	0.596318	0.224522	0.733414	0.134651
145.034	145.034470 ± 0.32	0.483863	0.371279	0.430299	0.638878	0.194582	-1.44732	0.00689423	2.16151	0.0322834	1.49102	0.855579	0.355698	0.448919	0.558439	0.253024
145.035	145.034570 ± 1.17	-0.314176	0.48645	0.312962	0.710151	0.148649	-0.96653	0.0391541	1.40722	0.130581	0.884121	1.44758	0.0441911	1.35466	0.255253	0.593029
145.049	145.049460 ± 0.48	-0.0184118	0.955523	0.0197589	0.985271	0.00644448	0.400055	0.232449	0.633673	0.424443	0.372181	-0.770393	0.123763	0.907409	0.360496	0.4431
145.05	145.049570 ± 0.79	-0.542001	0.209355	0.679116	0.444157	0.352463	-0.527523	0.239003	0.621597	0.434367	0.362143	1.34089	0.0214351	1.66887	0.199889	0.699211
145.101	145.101200 ± 1.09	-	-	-	-	-	-	-	-	-	-	-	-	-	-	-
146.035	146.035390 ± 0.95	-0.262423	0.642055	0.192428	0.799558	0.0971503	-1.39594	0.023575	1.62755	0.0907917	1.04195	1.67312	0.0617266	1.20953	0.278115	0.555776
146.038	146.037790 ± 1.05	-1.34646	0.147375	0.831577	0.357982	0.446138	-1.62335	0.0949301	1.0226	0.24766	0.606144	2.79141	0.0307178	1.51261	0.227177	0.643635
146.06	146.060030 ± 1.59	-0.320758	0.375321	0.425597	0.639603	0.194089	-0.464939	0.210525	0.676695	0.397114	0.401085	1.03338	0.0766328	1.11559	0.293645	0.532177
146.165	146.165140 ± 1.21	-	-	-	-	-	-3.47827	0.00823391	2.08439	0.0372541	1.42883	6.737	0.00113221	2.94607	0.0381015	1.41906
147.014	147.013800 ± 0.69	0.91151	0.223875	0.649995	0.46849	0.3293	-0.541129	0.512652	0.290177	0.695063	0.157976	-0.983221	0.392502	0.406158	0.594514	0.225838
147.032	147.032110 ± 1.09	-0.250333	0.656732	0.182612	0.809583	0.0917384	-1.41009	0.0220993	1.65562	0.0866559	1.0622	1.66875	0.0603355	1.21943	0.278115	0.555776
147.044	147.044020 ± 1.76	-0.250351	0.275713	0.559543	0.528215	0.27719	-0.329951	0.185083	0.732633	0.363978	0.438925	0.808455	0.00926539	2.03314	0.121549	0.915247
147.065	147.065170 ± 1.44	0.148107	0.742823	0.129114	0.868323	0.0613186	0.488504	0.299377	0.523781	0.497936	0.302826	-1.617	0.0186986	1.72819	0.185548	0.731544
147.117	147.116800 ± 1.32	-1.00236	0.38621	0.413177	0.646208	0.189628	-	-	-	-	-	3.38087	0.0726449	1.1388	0.289291	0.538665
149.023	149.023310 ± 1.53	-0.0323711	0.47317	0.324983	0.701534	0.153951	-0.0627526	0.104659	0.980222	0.255527	0.592564	0.153848	0.0914961	1.0386	0.32181	0.492401
149.045	149.044850 ± 1.00	0.802252	0.259538	0.5858	0.511812	0.290889	-0.500059	0.549366	0.260138	0.722217	0.141333	-0.787303	0.333878	0.476412	0.539502	0.268007
149.096	149.096100 ± 1.40	0.494147	0.407123	0.390274	0.661925	0.179191	-4.30816	1.28491e-05	4.89113	0.000153951	3.81262	1.73131	0.0406865	1.39055	0.252869	0.597104
151.024	151.024080 ± 0.45	-0.968146	0.534965	0.271674	0.737618	0.132168	1.20637	0.467508	0.330211	0.661877	0.179223	-0.500155	0.749234	0.125382	0.835004	0.0783114
151.112	151.111750 ± 1.36	-0.565386	0.525045	0.279803	0.733448	0.134631	-2.8465	0.0134645	1.87081	0.056938	1.2446	2.54413	0.0642472	1.19215	0.282088	0.549615
152.057	152.056660 ± 1.41	-0.273456	0.678852	0.168225	0.823631	0.0842675	0.00541563	0.992977	0.00306077	0.999658	0.000148663	0.436069	0.749778	0.125068	0.835004	0.0783114
153.018	153.018210 ± 1.43	0.445324	0.516912	0.286583	0.729759	0.136821	-1.25066	0.0995603	1.00191	0.250904	0.600492	0.760145	0.409142	0.388126	0.611234	0.213793
153.05	153.050230 ± 0.89	-1.37808	0.371847	0.429636	0.638878	0.194582	-	-	-	-	-	3.7566	0.108956	0.962749	0.346831	0.459882
153.127	153.127340 ± 1.35	-0.0323549	0.534308	0.272209	0.737618	0.132168	0.0289805	0.534415	0.272121	0.712921	0.146959	0.0109955	0.865142	0.0629124	0.914782	0.0386825
157.011	157.010780 ± 0.44	-	-	-	-	-	-	-	-	-	-	-	-	-	-	-
157.035	157.034560 ± 0.55	0.881111	0.274284	0.561799	0.527946	0.277411	-0.575396	0.506781	0.29518	0.690289	0.160969	-0.827095	0.494569	0.305773	0.656597	0.182701
157.049	157.049460 ± 0.43	-0.733985	0.0744257	1.12828	0.221546	0.654535	1.06471	0.0115862	1.93606	0.0506504	1.29542	-0.672148	0.20542	0.687357	0.4368	0.359718
157.05	157.049580 ± 1.02	-1.1692	0.0104579	1.98055	0.0480939	1.31791	-0.14085	0.740641	0.130392	0.85509	0.0679883	1.60961	0.0138898	1.8573	0.158099	0.801072
157.977	157.977060 ± 0.65	-1.68784	0.215548	0.666456	0.454782	0.342196	-2.17869	0.126349	0.898427	0.28493	0.545261	3.32215	0.0815437	1.08861	0.299122	0.524151
158.079	158.078740 ± 0.65	-	-	-	-	-	-	-	-	-	-	-	-	-	-	-
158.154	158.153890 ± 1.65	-0.226588	0.406905	0.390507	0.661925	0.179191	0.301268	0.267186	0.573186	0.462144	0.335223	-0.0996136	0.786403	0.104355	0.855087	0.0679896
158.964	158.964050 ± 1.85	-0.257602	0.142153	0.847243	0.349916	0.456037	0.0343449	0.847339	0.0719429	0.92865	0.032148	0.372849	0.0530966	1.27493	0.270373	0.568036
158.974	158.973940 ± 1.25	-0.520335	0.457915	0.339215	0.692281	0.159718	-1.55367	0.0472083	1.32598	0.146142	0.835224	2.0184	0.0411648	1.38547	0.252869	0.597104
159.05	159.050260 ± 1.07	-1.11238	0.261031	0.583308	0.511812	0.290889	-2.22979	0.0530459	1.27535	0.16113	0.792824	2.85871	0.0457667	1.33945	0.257826	0.588674
159.065	159.065160 ± 1.28	-1.02828	0.475302	0.323031	0.701984	0.153673	1.66366	0.271102	0.566867	0.46526	0.332305	-1.74647	0.22946	0.639294	0.445117	0.351526
160.974	160.974340 ± 1.06	-1.24752	0.222141	0.653371	0.467409	0.330303	-1.97817	0.0696788	1.1569	0.198006	0.703322	2.87505	0.0477587	1.32095	0.257826	0.588674
161.012	161.012130 ± 1.20	-0.331833	0.593837	0.226333	0.773158	0.111732	-1.39552	0.0370725	1.43095	0.126242	0.898797	1.74439	0.0650343	1.18686	0.28279	0.548537
161.06	161.059680 ± 1.53	-	-	-	-	-	-	-	-	-	-	-	-	-	-	-
162.97	162.969740 ± 0.30	-1.18675	0.445147	0.351496	0.682382	0.165973	-	-	-	-	-	3.56527	0.124931	0.90333	0.360496	0.4431
163.039	163.038940 ± 1.12	-	-	-	-	-	-	-	-	-	-	-	-	-	-	-
163.045	163.045140 ± 1.02	-0.624873	0.380642	0.419483	0.643587	0.191393	-1.72757	0.0291474	1.5354	0.107762	0.967534	2.20467	0.0384749	1.41482	0.247123	0.607087
163.06	163.060400 ± 0.93	0.14605	0.665993	0.176531	0.814462	0.089129	0.055511	0.886349	0.0523951	0.947977	0.0232022	-0.387183	0.209307	0.679216	0.437714	0.35881
163.061	163.060530 ± 0.39	-0.401609	0.472249	0.325829	0.701534	0.153951	-0.302341	0.592157	0.227563	0.744141	0.128345	0.967728	0.19992	0.699144	0.43344	0.363071
163.133	163.132850 ± 1.20	-0.40967	0.328125	0.483961	0.595744	0.22494	-0.0614488	0.886886	0.0521324	0.947977	0.0232022	0.709889	0.194154	0.711853	0.427396	0.369169
164.06	164.060010 ± 0.37	-0.660267	0.698991	0.155529	0.836176	0.0777024	1.65366	0.379894	0.420337	0.582445	0.234745	-	-	-	-	-
165.055	165.054670 ± 0.49	0.276977	0.893113	0.0490936	0.960334	0.0175777	-	-	-	-	-	2.10153	0.464843	0.332694	0.631208	0.199827
166.086	166.086250 ± 1.70	0.0991712	0.59483	0.225607	0.773158	0.111732	0.0194358	0.92446	0.0341119	0.964719	0.0155993	-0.221249	0.438006	0.35852	0.619255	0.20813
166.968	166.968160 ± 0.62	-1.59266	0.24194	0.616292	0.492865	0.307272	-2.28126	0.116409	0.934013	0.275885	0.559271	3.28674	0.0837332	1.0771	0.300616	0.521989
167.055	167.055380 ± 0.41	-0.573966	0.735862	0.133204	0.864685	0.0631419	1.56736	0.396061	0.402238	0.597323	0.223791	-	-	-	-	-
167.07	167.070250 ± 1.59	-4.21037	7.08467e-12	11.1497	1.0882e-09	8.96329	3.12117	9.4821e-12	11.0231	8.76417e-10	9.05729	-0.408404	0.421165	0.375548	0.617516	0.209352
168.965	168.965000 ± 0.19	0.0218322	0.991484	0.00371426	0.999994	2.71401e-06	-	-	-	-	-	2.35668	0.440348	0.356204	0.619255	0.20813
171.029	171.028750 ± 1.79	-0.0589579	0.490455	0.309401	0.710151	0.148649	0.0273573	0.697141	0.156679	0.827616	0.0821713	0.0606459	0.53881	0.268565	0.687049	0.163012
171.063	171.062750 ± 0.79	-2.44919	0.0620737	1.20709	0.193791	0.712666	-0.518236	0.645316	0.190228	0.787772	0.103599	2.80554	0.0810224	1.0914	0.298625	0.524873
171.149	171.149120 ± 1.57	-0.0474858	0.380689	0.41943	0.643587	0.191393	-0.00969688	0.849708	0.0707305	0.92865	0.032148	0.0988559	0.193268	0.713841	0.427396	0.369169
172.032	172.032050 ± 1.82	2.10824e-06	0.999994	2.71401e-06	0.999994	2.71401e-06	-0.0604811	0.825761	0.0831454	0.913278	0.039397	0.0953788	0.78827	0.103325	0.855087	0.0679896
172.094	172.094400 ± 0.98	-0.885245	0.141549	0.849093	0.349549	0.456492	0.455327	0.473024	0.325117	0.664858	0.177271	0.661454	0.261459	0.582596	0.471397	0.326613
172.095	172.094530 ± 0.07	0.18167	0.891034	0.0501056	0.960334	0.0175777	-	-	-	-	-	2.19684	0.2603	0.584526	0.471397	0.326613
173.012	173.012090 ± 1.51	0.201328	0.564672	0.248204	0.762565	0.117723	-0.269438	0.474752	0.323533	0.664858	0.177271	0.0606036	0.888987	0.0511045	0.931751	0.0307002
173.078	173.078420 ± 0.59	-1.49411	0.337245	0.472055	0.606721	0.217011	0.853772	0.577733	0.238273	0.737265	0.132376	0.8122	0.686697	0.163235	0.795913	0.0991346
173.132	173.132430 ± 0.63	-0.813794	0.297645	0.526302	0.557539	0.253725	-	-	-	-	-	3.19231	0.0100671	1.99709	0.127737	0.893683
173.133	173.132570 ± 0.38	-2.45473	0.120774	0.918028	0.31549	0.501014	-	-	-	-	-	4.83324	0.0573583	1.2414	0.276945	0.557607
175.045	175.045110 ± 1.60	0.341167	0.190132	0.720944	0.419273	0.377503	-0.315842	0.268998	0.57025	0.462877	0.334534	-0.12222	0.709785	0.148873	0.811482	0.090721
175.108	175.107690 ± 1.58	-3.87064	0.0681185	1.16673	0.20926	0.679314	-0.274021	0.824949	0.0835728	0.913278	0.039397	3.13097	0.213081	0.671456	0.437714	0.35881
175.148	175.148120 ± 1.40	2.21198	0.00196504	2.70663	0.0124723	1.90405	-2.86217	0.000332126	3.4787	0.00246995	2.60731	-0.603887	0.428383	0.368168	0.617516	0.209352
175.988	175.987590 ± 0.15	-0.675403	0.695054	0.157982	0.835304	0.0781556	-	-	-	-	-	3.05391	0.233155	0.632355	0.448736	0.348009
176.984	176.984440 ± 0.54	-1.38909	0.385568	0.413899	0.646208	0.189628	-	-	-	-	-	3.7676	0.128352	0.891596	0.364117	0.438759
176.985	176.984560 ± 0.35	0.493704	0.606892	0.216888	0.782036	0.106773	-1.527	0.182088	0.739719	0.359179	0.444689	0.897043	0.434867	0.361644	0.618726	0.208502
177.043	177.042630 ± 0.54	-	-	-	-	-	1.98581	0.318798	0.496484	0.515215	0.288011	1.27292	0.580196	0.236425	0.722996	0.140864
177.054	177.054460 ± 0.20	-	-	-	-	-	-	-	-	-	-	-	-	-	-	-
177.055	177.054600 ± 1.39	-3.67547	3.93959e-12	11.4045	1.00853e-09	8.99631	1.33206	3.74993e-05	4.42598	0.000397739	3.4004	1.50402	0.00821276	2.08551	0.115576	0.937133
177.164	177.163720 ± 1.34	-	-	-	-	-	-	-	-	-	-	-	-	-	-	-
178.05	178.049860 ± 0.67	-0.740687	0.731299	0.135905	0.86395	0.0635113	-	-	-	-	-	3.1192	0.392021	0.406691	0.594514	0.225838
178.985	178.984900 ± 0.69	-1.16652	0.2758	0.559406	0.528215	0.27719	-2.6208	0.0394002	1.4045	0.130728	0.883632	3.03937	0.0478791	1.31985	0.257826	0.588674
179.048	179.048380 ± 0.96	-1.84238	0.25845	0.587624	0.511812	0.290889	1.03749	0.514583	0.288544	0.695063	0.157976	0.895171	0.663689	0.178035	0.787202	0.103914
179.066	179.065850 ± 0.35	0.118561	0.953843	0.0205232	0.985271	0.00644448	-	-	-	-	-	2.25995	0.449009	0.347745	0.620034	0.207585
179.143	179.142970 ± 1.37	4.5876	0.00158295	2.80053	0.0104802	1.97963	-	-	-	-	-	-2.20909	0.0361213	1.44224	0.241016	0.617954
180.98	180.980300 ± 0.29	-1.21907	0.433417	0.363094	0.673637	0.171574	-	-	-	-	-	3.59759	0.123729	0.90753	0.360496	0.4431
181.047	181.047090 ± 0.78	0.15366	0.913109	0.0394772	0.968602	0.0138545	0.284838	0.848755	0.0712176	0.92865	0.032148	-0.942156	0.518658	0.285119	0.675827	0.170165
181.061	181.061460 ± 0.16	-	-	-	-	-	-	-	-	-	-	-	-	-	-	-
181.071	181.070990 ± 0.57	0.639173	0.455434	0.341574	0.692281	0.159718	-0.0839842	0.93094	0.0310781	0.968358	0.0139642	-1.40421	0.206699	0.684662	0.437117	0.359402
181.122	181.122250 ± 1.43	-2.92657	0.00777488	2.10931	0.0387416	1.41182	1.02741	0.2458	0.609418	0.441545	0.355026	1.56668	0.175975	0.75455	0.410265	0.386935
182.081	182.081170 ± 1.85	-0.960742	0.00131776	2.88016	0.00920038	2.03619	1.0276	0.000218659	3.66023	0.00172527	2.76314	-0.140208	0.766893	0.115265	0.843477	0.0739267
182.962	182.962430 ± 0.68	0.419862	0.194524	0.711028	0.422017	0.37467	-0.202893	0.53313	0.273167	0.712851	0.147001	-0.48271	0.307931	0.511547	0.52039	0.283671
182.963	182.962720 ± 3.30	0.59994	0.260812	0.583672	0.511812	0.290889	-0.605004	0.275031	0.560618	0.470754	0.327206	-0.166019	0.813649	0.0895629	0.874673	0.0581544
183.08	183.080390 ± 0.96	-0.116697	0.50306	0.29838	0.714141	0.146216	0.209958	0.246364	0.608423	0.441545	0.355026	-0.143052	0.605605	0.217811	0.739334	0.131159
183.081	183.080540 ± 0.36	-0.176737	0.710066	0.148701	0.845474	0.0728999	-0.391777	0.425116	0.371493	0.622537	0.205835	0.779507	0.213049	0.671521	0.437714	0.35881
184.073	184.073290 ± 1.47	0.237003	0.623294	0.205307	0.787467	0.103767	0.00809007	0.987464	0.00547854	0.999658	0.000148663	-0.4937	0.44324	0.353361	0.619255	0.20813
184.979	184.978710 ± 0.12	0.0550201	0.978547	0.00941853	0.996716	0.00142865	-	-	-	-	-	2.32349	0.443239	0.353362	0.619255	0.20813
185.008	185.008030 ± 1.70	0.077855	0.697174	0.156659	0.835304	0.0781556	-0.758998	0.000161942	3.79064	0.00136073	2.86623	0.816221	0.0386329	1.41304	0.247123	0.607087
185.042	185.042070 ± 1.00	0.581602	0.564973	0.247972	0.762565	0.117723	-	-	-	-	-	1.79691	0.215859	0.665829	0.438517	0.358013
185.066	185.065910 ± 1.06	-0.661768	0.400134	0.397794	0.655717	0.183283	-1.61725	0.0608324	1.21587	0.178093	0.749353	2.18605	0.058626	1.23191	0.278115	0.555776
185.081	185.080830 ± 1.03	-	-	-	-	-	-	-	-	-	-	-	-	-	-	-
185.115	185.114780 ± 1.59	-0.0674474	0.750233	0.124804	0.869184	0.0608884	-0.256044	0.255111	0.593271	0.449574	0.347199	0.471985	0.148196	0.829164	0.388703	0.410383
186.106	186.105880 ± 1.76	1.1125	0.0491361	1.3086	0.162658	0.788726	-0.933375	0.101088	0.9953	0.250904	0.600492	-0.69451	0.475534	0.322818	0.641905	0.192529
186.118	186.118130 ± 1.14	-0.0212237	0.943222	0.0253859	0.981565	0.00808108	-0.40279	0.224361	0.649052	0.415293	0.381646	0.580805	0.183193	0.737091	0.41581	0.381105
186.185	186.185200 ± 0.43	-	-	-	-	-	-	-	-	-	-	-	-	-	-	-
187.058	187.057670 ± 1.20	0.023485	0.967681	0.0142677	0.992229	0.00338829	-1.09558	0.0930792	1.03115	0.244806	0.611178	1.1629	0.150622	0.822111	0.390459	0.408425
187.112	187.111720 ± 1.32	-0.695719	0.594876	0.225573	0.773158	0.111732	-	-	-	-	-	3.07423	0.129181	0.8888	0.364117	0.438759
188.07	188.070470 ± 0.33	0.426376	0.544149	0.264282	0.747596	0.126333	0.296713	0.666274	0.176347	0.804252	0.0946079	-2.07208	0.0116377	1.93413	0.142978	0.844732
188.071	188.070600 ± 1.27	-0.25198	0.3156	0.500863	0.582646	0.234595	-0.172826	0.497514	0.303195	0.684876	0.164388	0.631951	0.147744	0.83049	0.388703	0.410383
189.039	189.039310 ± 1.59	-0.0415238	0.642353	0.192226	0.799558	0.0971503	0.0434163	0.555185	0.255562	0.722217	0.141333	0.00389791	0.972021	0.0123242	0.978341	0.00950958
189.074	189.073920 ± 1.31	-1.1925	0.330061	0.481406	0.596849	0.224135	-1.41558	0.279435	0.553719	0.47703	0.321454	2.55392	0.14907	0.826611	0.388703	0.410383
189.127	189.127330 ± 1.30	-0.0852079	0.819381	0.0865141	0.916582	0.0378287	-1.60834	7.84205e-05	4.10557	0.000757285	3.12074	1.60512	0.00388546	2.41056	0.0706354	1.15098
190.05	190.049820 ± 1.17	4.24059	0.0094342	2.02529	0.0442427	1.35416	-	-	-	-	-	-1.86208	0.112248	0.949822	0.348043	0.458368
191.023	191.022600 ± 1.04	0.282764	0.502774	0.298627	0.714141	0.146216	-0.412347	0.359771	0.443974	0.558206	0.253206	0.124578	0.816197	0.0882049	0.876195	0.0573992
191.143	191.142970 ± 1.40	-0.757352	0.191694	0.717391	0.419661	0.377102	-4.92147	3.04062e-06	5.51704	4.0985e-05	4.38737	3.03109	0.000925895	3.03344	0.0325747	1.48712
193.122	193.122310 ± 0.94	1.90898	0.2604	0.584359	0.511812	0.290889	-0.915588	0.55573	0.255136	0.722217	0.141333	-	-	-	-	-
193.159	193.158670 ± 0.74	-	-	-	-	-	-	-	-	-	-	-	-	-	-	-
197.117	197.117240 ± 1.50	0.518267	0.601434	0.220812	0.778922	0.108506	-	-	-	-	-	1.86024	0.236543	0.62609	0.448736	0.348009
198.097	198.097470 ± 0.03	-1.03562	0.552912	0.257344	0.754239	0.122491	2.02901	0.31735	0.498461	0.515215	0.288011	-	-	-	-	-
198.098	198.097670 ± 1.61	-0.0107347	0.950697	0.0219579	0.98401	0.00700063	-0.178909	0.254729	0.593922	0.449574	0.347199	0.284756	0.350022	0.455904	0.556122	0.25483
198.94	198.940030 ± 1.62	-0.0615118	0.618661	0.208548	0.787467	0.103767	-0.20473	0.0978199	1.00957	0.250192	0.601727	0.39785	0.0495197	1.30522	0.263286	0.579573
199.058	199.057690 ± 1.49	0.914763	0.018608	1.7303	0.076422	1.11678	-2.90178	7.14285e-09	8.14613	2.43233e-07	6.61398	1.0315	0.0761204	1.1185	0.293645	0.532177
199.094	199.094120 ± 1.04	-0.650763	0.428122	0.368432	0.672601	0.172243	-0.836417	0.329957	0.481543	0.52048	0.283596	1.69983	0.159604	0.796956	0.395941	0.40237
199.144	199.144100 ± 0.62	-	-	-	-	-	-	-	-	-	-	-	-	-	-	-
199.18	199.180440 ± 0.37	0.917531	0.0699079	1.15547	0.212281	0.67309	-1.24054	0.021738	1.66278	0.085759	1.06672	0.0751761	0.921526	0.0354926	0.945969	0.024123
199.181	199.180580 ± 0.48	-0.306379	0.619727	0.207799	0.787467	0.103767	-0.238595	0.713554	0.146573	0.842462	0.0744494	0.780364	0.332841	0.477763	0.539502	0.268007
200.973	200.972980 ± 1.57	0.216408	0.00585581	2.23241	0.0314494	1.50239	-0.242162	0.00182313	2.73918	0.010347	1.98518	-0.00720571	0.936211	0.0286262	0.953457	0.0206989
201.073	201.073350 ± 1.08	-0.222023	0.574781	0.240498	0.767283	0.115044	-0.408869	0.321634	0.492638	0.515713	0.287592	0.855818	0.113316	0.945708	0.348043	0.458368
201.11	201.109730 ± 1.24	-0.235926	0.533907	0.272534	0.737618	0.132168	-0.46446	0.244159	0.612327	0.44003	0.356517	0.929815	0.077353	1.11152	0.293645	0.532177
201.974	201.973810 ± 1.06	3.3294	0.00686345	2.16346	0.0353767	1.45128	-2.33601	0.0328821	1.48304	0.115623	0.936954	-	-	-	-	-
202.18	202.180160 ± 1.09	1.38154	0.0871993	1.05949	0.245417	0.610095	-1.82762	0.0280214	1.55251	0.104797	0.979652	-0.102885	0.894433	0.0484522	0.93276	0.0302302
202.97	202.970420 ± 0.27	1.9537	0.0675782	1.17019	0.208434	0.681031	-2.09621	0.064485	1.19054	0.186258	0.729885	-0.803919	0.526564	0.278549	0.679818	0.167607
202.971	202.970590 ± 0.61	1.21767	0.321046	0.493432	0.589144	0.229779	-1.48347	0.256474	0.590957	0.449698	0.347079	-0.162701	0.915489	0.038347	0.94102	0.026401
203.052	203.052450 ± 0.36	-0.359002	0.373733	0.427439	0.639603	0.194089	0.286881	0.480894	0.317951	0.672005	0.172627	0.156461	0.786803	0.104134	0.855087	0.0679896
203.053	203.052600 ± 1.07	-0.0513403	0.823206	0.0844917	0.917593	0.0373497	-0.589289	0.0107785	1.96744	0.04744	1.32386	0.820139	0.0197532	1.70436	0.191113	0.718711
203.055	203.054960 ± 1.82	-0.136752	0.471477	0.32654	0.701534	0.153951	0.277821	0.119333	0.92324	0.276232	0.558727	-0.229803	0.485023	0.314238	0.651273	0.186237
205.064	205.064100 ± 1.34	-	-	-	-	-	-	-	-	-	-	-	-	-	-	-
205.097	205.097180 ± 1.55	-0.216402	0.672854	0.172079	0.820241	0.0860583	-0.324936	0.541026	0.266782	0.716522	0.144771	0.758892	0.387223	0.412039	0.593486	0.226589
205.122	205.122310 ± 1.40	1.00292	0.147065	0.83249	0.357982	0.446138	-	-	-	-	-	1.3756	0.159145	0.798206	0.395941	0.40237
206.066	206.065850 ± 1.06	-	-	-	-	-	-	-	-	-	-	-	-	-	-	-
207.065	207.065160 ± 1.72	-0.734455	0.00919149	2.03661	0.0435745	1.36077	-0.117542	0.713505	0.146603	0.842462	0.0744494	1.15901	0.000895202	3.04808	0.0325747	1.48712
207.138	207.137900 ± 1.60	-0.450306	0.0417527	1.37932	0.145755	0.836377	0.116245	0.563469	0.24913	0.723987	0.140269	0.541161	0.113152	0.946339	0.348043	0.458368
208.141	208.141360 ± 0.33	-	-	-	-	-	-	-	-	-	-	-	-	-	-	-
209.153	209.153440 ± 0.27	0.768605	0.350082	0.45583	0.6195	0.207959	-3.25756	0.00372503	2.42887	0.0195943	1.70787	1.28237	0.282864	0.548422	0.49089	0.309016
209.154	209.153620 ± 0.88	-1.29189	0.193137	0.714136	0.421389	0.375317	-1.54244	0.136041	0.866331	0.298367	0.525249	2.7048	0.0788917	1.10297	0.293645	0.532177
211.021	211.021250 ± 1.75	-0.222216	0.0455713	1.34131	0.154862	0.810056	0.0984322	0.297972	0.525825	0.496875	0.303753	0.22519	0.163228	0.787206	0.399805	0.398152
211.133	211.132860 ± 1.01	1.97565	0.161716	0.791246	0.379811	0.420433	-2.32905	0.107239	0.969649	0.259863	0.585256	-0.622763	0.661908	0.179202	0.786969	0.104042
211.169	211.169150 ± 1.19	3.74113	0.00175636	2.75539	0.0114312	1.94191	-	-	-	-	-	-1.36261	0.213342	0.670924	0.437714	0.35881
211.18	211.180430 ± 0.62	0.269224	0.775256	0.110555	0.887328	0.051916	-2.36961	0.041082	1.38635	0.134531	0.871177	1.56286	0.252633	0.59751	0.46336	0.334082
211.181	211.180580 ± 0.54	0.330798	0.724331	0.140063	0.858466	0.066277	-1.79859	0.110008	0.958578	0.265578	0.575808	1.24815	0.319409	0.495652	0.532808	0.273429
213.073	213.073290 ± 1.45	1.06871	0.125915	0.899922	0.32255	0.491403	-	-	-	-	-	1.3098	0.144875	0.839006	0.388005	0.411163
213.091	213.090910 ± 1.64	0.314274	0.0540212	1.26744	0.175798	0.754987	-1.12364	2.2394e-13	12.6499	3.62223e-11	10.441	0.828497	0.00210374	2.67701	0.0489304	1.31042
213.185	213.184760 ± 1.14	-	-	-	-	-	-	-	-	-	-	-	-	-	-	-
214.094	214.094270 ± 1.63	0.828892	0.0488824	1.31085	0.162658	0.788726	-	-	-	-	-	1.54962	0.00590716	2.22862	0.0896498	1.04745
214.253	214.252870 ± 0.46	-	-	-	-	-	-	-	-	-	-	-	-	-	-	-
214.917	214.917430 ± 0.64	-0.0961535	0.685512	0.163985	0.827563	0.0821989	0.347926	0.149064	0.826628	0.318298	0.497166	-0.458	0.221808	0.654023	0.441335	0.355232
214.918	214.917590 ± 0.79	-0.180142	0.592485	0.227323	0.773158	0.111732	-0.355063	0.319322	0.495771	0.515215	0.288011	0.744223	0.116036	0.935408	0.353696	0.451369
215.052	215.052440 ± 0.68	-0.682347	0.069931	1.15533	0.212281	0.67309	1.4897	0.000340857	3.46743	0.00250607	2.60101	-2.66041	3.52147e-06	5.45328	0.000545124	3.2635
215.053	215.052600 ± 1.04	-0.000904084	0.997951	0.000890807	0.999994	2.71401e-06	0.0621755	0.864822	0.0630732	0.934123	0.0295957	-0.10235	0.826493	0.0827609	0.884793	0.0531582
215.089	215.088990 ± 1.20	0.131402	0.825486	0.0832902	0.918802	0.0367781	-1.04029	0.117762	0.928995	0.276058	0.558999	0.991305	0.246375	0.608404	0.458554	0.338609
215.125	215.125330 ± 1.37	-0.211493	0.0140599	1.85202	0.0606628	1.21708	0.200094	0.00438177	2.35835	0.0221485	1.65466	0.0473984	0.767194	0.115095	0.843477	0.0739267
215.126	215.125540 ± 0.04	-0.788467	0.64698	0.189109	0.802715	0.0954385	-	-	-	-	-	3.16698	0.224387	0.649002	0.44305	0.353548
216.95	216.950440 ± 0.41	0.347153	0.346294	0.460556	0.61589	0.210497	0.114488	0.770607	0.113167	0.873175	0.0588989	-1.04117	0.054751	1.26161	0.271773	0.565794
216.951	216.950610 ± 1.03	-0.184049	0.492618	0.30749	0.710151	0.148649	-0.396026	0.160713	0.793949	0.334345	0.475805	0.793564	0.0319697	1.49526	0.227177	0.643635
217.018	217.018110 ± 0.75	-1.69712	0.0733581	1.13455	0.220074	0.657431	0.289646	0.735621	0.133346	0.85509	0.0679883	1.62536	0.16982	0.770012	0.4057	0.391794
217.068	217.068250 ± 1.30	0.00144177	0.99792	0.000904313	0.999994	2.71401e-06	-1.22553	0.0518133	1.28556	0.158128	0.80099	1.2803	0.095714	1.01902	0.327799	0.484392
217.105	217.104650 ± 1.03	0.0246387	0.941403	0.0262244	0.981565	0.00808108	-0.468436	0.193257	0.713865	0.376618	0.424099	0.590565	0.20508	0.688076	0.4368	0.359718
217.122	217.122270 ± 1.38	-1.9701	0.0989272	1.00468	0.272316	0.564927	-2.46306	0.0536654	1.27031	0.16225	0.789815	3.65884	0.0383081	1.41671	0.247123	0.607087
218.983	218.983420 ± 0.62	0.134575	0.618285	0.208812	0.787467	0.103767	0.107685	0.676057	0.170017	0.81151	0.0907062	-0.467886	0.270251	0.568233	0.480088	0.318679
218.984	218.983660 ± 2.52	0.297163	0.430159	0.366371	0.672601	0.172243	-0.621586	0.127298	0.895178	0.284989	0.545171	0.366048	0.421659	0.375039	0.617516	0.209352
219.026	219.026390 ± 1.17	0.266291	0.502381	0.298967	0.714141	0.146216	-0.650116	0.119971	0.920924	0.276232	0.558727	0.444828	0.391635	0.407118	0.594514	0.225838
219.027	219.026590 ± 0.63	0.556371	0.524383	0.280351	0.733448	0.134631	-1.12126	0.194064	0.712055	0.377055	0.423595	0.501091	0.706762	0.150727	0.81042	0.0912897
219.174	219.174310 ± 1.12	-1.31904	0.0917236	1.03752	0.255231	0.593067	-0.898378	0.265361	0.576162	0.461529	0.335801	2.33874	0.0203586	1.69125	0.194538	0.710995
220.118	220.117920 ± 1.55	-1.21941	0.016899	1.77214	0.071704	1.14446	1.43766	0.00609086	2.21532	0.0289764	1.53796	-0.527932	0.403495	0.394162	0.606418	0.217228
220.934	220.934380 ± 0.72	-0.272085	0.387864	0.41132	0.647565	0.188717	0.414193	0.198896	0.701374	0.384136	0.415515	-0.222949	0.616827	0.209837	0.748314	0.125916
220.935	220.934600 ± 0.60	-0.0682147	0.889526	0.0508414	0.960334	0.0175777	-0.734919	0.163389	0.786778	0.3356	0.474178	0.978753	0.137982	0.860179	0.378851	0.421531
221.066	221.065620 ± 0.26	-	-	-	-	-	-	-	-	-	-	-	-	-	-	-
221.078	221.078330 ± 1.10	-0.454307	0.123172	0.909489	0.320393	0.494318	0.659387	0.0400221	1.3977	0.132114	0.879052	-0.351122	0.386526	0.412821	0.593486	0.226589
221.079	221.078580 ± 0.21	-0.472683	0.656017	0.183085	0.809583	0.0917384	-0.792038	0.539059	0.268363	0.716163	0.144988	1.48515	0.280552	0.551986	0.48821	0.311393
221.084	221.084280 ± 1.48	0.0723827	0.749157	0.125427	0.869184	0.0608884	0.0482564	0.851833	0.0696456	0.929403	0.031796	-0.220023	0.358771	0.445183	0.559856	0.251924
221.085	221.084530 ± 0.08	0.755054	0.426044	0.370545	0.672601	0.172243	-3.10146	0.0130845	1.88324	0.0560642	1.25131	1.26026	0.333267	0.477207	0.539502	0.268007
221.162	221.162380 ± 0.88	0.195661	0.546615	0.262319	0.748306	0.12592	-0.349894	0.314878	0.501857	0.513165	0.289743	0.184516	0.722098	0.141404	0.820711	0.0858097
221.163	221.162560 ± 0.04	-	-	-	-	-	-	-	-	-	-	-	-	-	-	-
222.084	222.083890 ± 0.91	0.748939	0.341009	0.467234	0.610761	0.214129	-0.237391	0.792877	0.100794	0.8965	0.0474497	-1.29814	0.236129	0.626851	0.448736	0.348009
222.088	222.087610 ± 0.47	-1.09589	0.384569	0.415026	0.646208	0.189628	1.17669	0.389471	0.409525	0.588756	0.230065	-0.200453	0.896023	0.047681	0.93276	0.0302302
223.063	223.063450 ± 0.33	0.0335726	0.898126	0.0466625	0.96201	0.0168204	0.38572	0.16322	0.787227	0.3356	0.474178	-0.874824	0.029978	1.5232	0.227177	0.643635
223.064	223.063590 ± 1.08	0.101333	0.495103	0.305305	0.711166	0.148029	-0.229583	0.170983	0.767048	0.344628	0.462649	0.173368	0.297149	0.527026	0.510572	0.291943
223.081	223.081090 ± 0.73	0.498856	0.561621	0.250556	0.762565	0.117723	-0.00490526	0.996008	0.00173718	0.999658	0.000148663	-1.17087	0.311029	0.507199	0.522205	0.282159
223.13	223.130430 ± 0.14	2.01052	0.191798	0.717156	0.419661	0.377102	-	-	-	-	-	0.367993	0.836533	0.077517	0.893071	0.0491141
223.133	223.132770 ± 1.51	0.545047	0.0801759	1.09596	0.231974	0.634561	-1.60843	7.23176e-07	6.14076	1.29971e-05	4.88615	0.88621	0.0435782	1.36073	0.254664	0.594032
224.063	224.063110 ± 0.90	0.778168	0.442939	0.353656	0.682382	0.165973	-0.636326	0.551153	0.258727	0.722217	0.141333	-0.472788	0.732197	0.135372	0.82733	0.0823214
225.037	225.036910 ± 1.75	-0.512947	0.0302359	1.51948	0.114956	0.939467	0.293706	0.156625	0.805139	0.329014	0.482786	0.384778	0.360953	0.44255	0.562128	0.250165
225.043	225.042800 ± 1.58	0.124604	0.0609677	1.2149	0.191898	0.716928	-0.0214335	0.734928	0.133755	0.85509	0.0679883	-0.198544	0.0506604	1.29533	0.263286	0.579573
225.148	225.148380 ± 1.06	-0.459139	0.0565776	1.24736	0.181048	0.742205	0.19435	0.383554	0.416173	0.583568	0.233908	0.447752	0.21787	0.661804	0.439143	0.357394
225.149	225.148590 ± 0.24	-0.450727	0.715844	0.145182	0.849719	0.0707247	-2.23922	0.120481	0.919083	0.276422	0.558428	2.24917	0.274668	0.561191	0.483167	0.315903
225.196	225.196020 ± 1.82	-0.0521224	0.780675	0.10753	0.889552	0.0508286	-0.212207	0.257188	0.589749	0.449731	0.347047	0.39336	0.176509	0.753232	0.410265	0.386935
226.023	226.023400 ± 0.74	-0.464349	0.461486	0.335842	0.692292	0.159711	-0.0668864	0.917988	0.0371628	0.961592	0.0170091	0.78684	0.389543	0.409444	0.594514	0.225838
226.18	226.180030 ± 1.64	-0.0744909	0.495409	0.305036	0.711166	0.148029	0.114403	0.283155	0.547976	0.480843	0.317997	-0.05465	0.680215	0.167354	0.792697	0.100893
226.951	226.951340 ± 1.27	-0.080308	0.580903	0.235897	0.770182	0.113406	0.196647	0.180522	0.74347	0.35718	0.447113	-0.189389	0.433219	0.363293	0.617516	0.209352
226.952	226.951560 ± 0.25	0.0735946	0.927347	0.0327578	0.97562	0.0107194	-1.84731	0.0448295	1.34844	0.140358	0.852762	1.55583	0.178361	0.748701	0.410867	0.386299
226.99	226.989620 ± 0.04	0.139774	0.945627	0.0242803	0.982735	0.00756357	-	-	-	-	-	2.23874	0.451007	0.345817	0.620034	0.207585
226.995	226.995140 ± 1.92	-0.348742	0.169281	0.771391	0.391591	0.407168	0.0341332	0.884845	0.0531329	0.947977	0.0232022	0.506777	0.173404	0.76094	0.409126	0.388143
227.022	227.022030 ± 0.90	1.41194	0.0697943	1.15618	0.212281	0.67309	-1.0072	0.206022	0.686087	0.392047	0.406662	-1.30824	0.222617	0.652441	0.441444	0.355124
227.164	227.164040 ± 1.33	1.5461	0.0670924	1.17333	0.20777	0.682417	-	-	-	-	-	0.832412	0.450836	0.345982	0.620034	0.207585
227.175	227.175340 ± 1.02	-0.0533513	0.938395	0.0276144	0.981565	0.00808108	-1.25524	0.101991	0.99144	0.250905	0.600491	1.36173	0.152854	0.815723	0.390459	0.408425
227.183	227.183310 ± 1.11	-0.126761	0.6111	0.213887	0.784825	0.105227	0.331575	0.202601	0.693358	0.386675	0.412654	-0.356632	0.354698	0.450142	0.558439	0.253024
227.184	227.183560 ± 0.32	0.182177	0.807014	0.0931192	0.90612	0.0428141	-1.27744	0.112578	0.948547	0.269984	0.568662	1.10611	0.276522	0.55827	0.484598	0.314619
229.032	229.031780 ± 1.84	0.114501	0.363574	0.439407	0.632785	0.198744	-0.272808	0.0149353	1.82579	0.0619432	1.20801	0.212142	0.229415	0.639379	0.445117	0.351526
229.068	229.068190 ± 1.55	-0.569913	0.0406513	1.39093	0.142558	0.846008	1.16206	4.14842e-05	4.38212	0.000432908	3.3636	-1.45628	0.000717837	3.14397	0.0323047	1.49073
229.086	229.085880 ± 1.11	2.2402	0.198534	0.702165	0.427099	0.369472	-	-	-	-	-	0.138308	0.936018	0.028716	0.953457	0.0206989
229.154	229.154440 ± 0.24	0.520754	0.533458	0.2729	0.737618	0.132168	-0.93742	0.259071	0.586582	0.451803	0.345051	0.374887	0.773415	0.111588	0.847908	0.0716514
229.155	229.154640 ± 1.09	-0.420059	0.490291	0.309546	0.710151	0.148649	-0.308027	0.584431	0.233267	0.741425	0.129933	0.995718	0.422564	0.374108	0.617516	0.209352
230.096	230.095650 ± 1.56	1.08832	0.0378952	1.42142	0.135365	0.868493	-0.878444	0.0975522	1.01076	0.250192	0.601727	-0.736337	0.441976	0.354602	0.619255	0.20813
231.108	231.107720 ± 0.88	-	-	-	-	-	-	-	-	-	-	-	-	-	-	-
231.17	231.170260 ± 0.40	-1.87386	0.390131	0.40879	0.64907	0.187708	-1.17912	0.536089	0.270763	0.713683	0.146495	2.93533	0.399285	0.398717	0.603377	0.219411
232.928	232.928060 ± 1.71	-0.16428	0.054268	1.26546	0.175856	0.754844	0.016423	0.824505	0.0838065	0.913278	0.039397	0.253236	0.0711021	1.14812	0.289291	0.538665
233.162	233.162360 ± 0.76	-1.67874	0.291678	0.535097	0.549041	0.260395	-	-	-	-	-	4.05725	0.103453	0.985257	0.341368	0.466777
235.13	235.130310 ± 1.40	-1.14188	0.00579445	2.23699	0.031339	1.50392	1.06699	0.0126613	1.89752	0.0546123	1.26271	0.0744781	0.886868	0.0521409	0.931751	0.0307002
235.133	235.132800 ± 1.43	-0.918758	0.2056	0.686977	0.437398	0.359123	-3.45219	0.000725793	3.13919	0.00479171	2.31951	3.0117	0.00605509	2.21788	0.0901277	1.04514
235.205	235.205420 ± 0.38	-0.212255	0.761765	0.118179	0.877734	0.056637	0.864982	0.252435	0.597851	0.449574	0.347199	-1.6762	0.0924378	1.03415	0.32181	0.492401
235.206	235.205610 ± 0.93	0.51748	0.176019	0.754441	0.401135	0.396709	-1.03735	0.0125505	1.90134	0.0544978	1.26362	0.478443	0.27228	0.564984	0.481665	0.317255
237.079	237.079190 ± 1.62	0.0468415	0.360557	0.443026	0.629335	0.201118	-0.005081	0.916326	0.0379498	0.961592	0.0170091	-0.0774397	0.165817	0.780372	0.403592	0.394058
239.095	239.094820 ± 1.63	0.129005	0.581648	0.23534	0.770182	0.113406	-0.0185816	0.943986	0.0250344	0.973724	0.011564	-0.212354	0.400692	0.397189	0.603377	0.219411
239.161	239.161450 ± 0.25	-1.36898	0.153296	0.81447	0.365624	0.436965	2.36237	0.034733	1.45926	0.119679	0.921983	-	-	-	-	-
239.162	239.161650 ± 1.24	-0.29107	0.0472397	1.32569	0.159123	0.798266	0.0509566	0.740407	0.13053	0.85509	0.0679883	0.400114	0.0312465	1.5052	0.227177	0.643635
240.094	240.094390 ± 0.61	0.632684	0.461528	0.335802	0.692292	0.159711	-0.0980948	0.918491	0.0369249	0.961592	0.0170091	-1.33414	0.235278	0.628419	0.448736	0.348009
240.098	240.098060 ± 0.55	-0.400893	0.732333	0.135292	0.86395	0.0635113	0.734514	0.558049	0.253328	0.722217	0.141333	-0.641862	0.645723	0.189954	0.773042	0.111797
241.004	241.004270 ± 0.77	-	-	-	-	-	-	-	-	-	-	-	-	-	-	-
241.068	241.068130 ± 1.48	-0.982594	0.420986	0.375733	0.670782	0.173418	1.5012	0.243156	0.614115	0.439447	0.357094	-1.27983	0.326747	0.485789	0.537857	0.269333
241.091	241.091450 ± 0.14	0.302069	0.883665	0.0537124	0.960334	0.0175777	0.691321	0.747302	0.126504	0.85576	0.0676479	-	-	-	-	-
241.092	241.091620 ± 0.42	-0.135906	0.892856	0.0492187	0.960334	0.0175777	0.367214	0.741765	0.129734	0.85509	0.0679883	-0.411073	0.770134	0.113434	0.845509	0.0728819
241.154	241.154430 ± 0.52	-0.344868	0.457653	0.339464	0.692281	0.159718	0.218839	0.629533	0.200981	0.777306	0.109408	0.239636	0.709772	0.148881	0.811482	0.090721
241.155	241.154620 ± 0.98	-1.35936	0.0307	1.51286	0.115003	0.939289	0.113853	0.838737	0.0763742	0.926046	0.0333675	1.5309	0.142764	0.845382	0.386361	0.413007
242.066	242.065680 ± 0.37	-	-	-	-	-	-	-	-	-	-	-	-	-	-	-
243.047	243.047380 ± 1.04	-0.258703	0.194172	0.711813	0.422017	0.37467	0.303784	0.10163	0.992979	0.250905	0.600491	-0.0449284	0.900068	0.0457249	0.93385	0.0297228
243.048	243.047560 ± 0.61	-0.542951	0.269369	0.569652	0.521996	0.282333	-0.156275	0.76464	0.116543	0.872526	0.0592218	0.982666	0.124405	0.905163	0.360496	0.4431
243.101	243.101390 ± 0.66	3.4393	0.00121515	2.91537	0.00864108	2.06343	-	-	-	-	-	-1.06078	0.24055	0.618795	0.453107	0.343799
243.102	243.101630 ± 0.51	0.0190695	0.987408	0.00550335	0.999994	2.71401e-06	-	-	-	-	-	2.35944	0.211387	0.674923	0.437714	0.35881
243.211	243.210690 ± 0.84	1.94777	0.0886503	1.05232	0.247576	0.606291	-	-	-	-	-	0.43074	0.739709	0.130939	0.830965	0.0804172
244.051	244.050780 ± 1.69	-1.21268	0.0119076	1.92418	0.0531687	1.27434	0.453219	0.306169	0.514039	0.506502	0.295419	1.02877	0.119306	0.923339	0.356152	0.448364
245.006	245.005760 ± 1.49	0.510947	0.269834	0.568904	0.521996	0.282333	-0.986345	0.0379252	1.42107	0.1278	0.893469	0.438569	0.457827	0.339298	0.626075	0.203374
245.078	245.078260 ± 1.21	-2.74572	0.000824182	3.08398	0.00639366	2.19425	2.19819	0.00375631	2.42524	0.0195994	1.70776	0.0238071	0.978182	0.00958051	0.981988	0.00789393
245.081	245.080850 ± 0.97	-	-	-	-	-	-	-	-	-	-	-	-	-	-	-
245.186	245.185860 ± 0.83	-	-	-	-	-	0.0774089	0.964741	0.015589	0.987639	0.00540184	3.18133	0.388024	0.411141	0.593539	0.226551
245.226	245.226260 ± 1.42	2.34887	0.000256894	3.59025	0.00263536	2.57916	-3.30119	1.37099e-05	4.86296	0.000158399	3.80025	-0.563338	0.536473	0.270452	0.686331	0.163466
247.085	247.085220 ± 1.31	-0.253626	0.41685	0.38002	0.668352	0.174995	-0.202017	0.559422	0.252261	0.722217	0.141333	0.668798	0.15658	0.805264	0.394765	0.403661
247.13	247.130270 ± 1.21	-	-	-	-	-	-	-	-	-	-	-	-	-	-	-
247.178	247.178000 ± 1.37	-0.497853	0.177221	0.751486	0.402679	0.395041	-0.025601	0.946712	0.0237821	0.973724	0.011564	0.78097	0.131706	0.880396	0.366691	0.4357
249.146	249.146000 ± 0.97	-	-	-	-	-	-	-	-	-	-	-	-	-	-	-
249.157	249.157290 ± 1.19	0.203081	0.606523	0.217153	0.782036	0.106773	-0.577088	0.161671	0.791368	0.33526	0.474618	0.456016	0.430182	0.366347	0.617516	0.209352
253.141	253.140940 ± 1.29	1.41591	0.0382523	1.41734	0.135874	0.866864	-1.27326	0.070757	1.15023	0.199912	0.699162	-0.804624	0.280689	0.551774	0.48821	0.311393
253.143	253.143320 ± 1.10	-0.119723	0.851374	0.0698794	0.936756	0.0283736	-3.48159	0.000204095	3.69017	0.00167152	2.77689	2.24017	0.0173132	1.76162	0.182597	0.738507
254.161	254.161000 ± 1.53	-	-	-	-	-	-	-	-	-	-	-	-	-	-	-
255.156	255.156390 ± 0.34	2.98134	0.0271425	1.56635	0.104751	0.979842	-1.98795	0.0982207	1.0078	0.250192	0.601727	-	-	-	-	-
255.157	255.156660 ± 0.59	2.10296	0.0436854	1.35966	0.149778	0.824551	-	-	-	-	-	0.275552	0.824234	0.0839494	0.883597	0.0537457
256.021	256.020700 ± 1.55	0.100434	0.675875	0.170134	0.821572	0.0853541	0.145553	0.559786	0.251978	0.722217	0.141333	-0.469938	0.215656	0.666238	0.438517	0.358013
256.263	256.263340 ± 0.99	-	-	-	-	-	-	-	-	-	-	-	-	-	-	-
257.063	257.063140 ± 0.59	1.84275	0.376433	0.424312	0.639603	0.194089	-	-	-	-	-	0.535764	0.785849	0.104661	0.855087	0.0679896
257.151	257.150940 ± 1.57	-0.157737	0.562668	0.249748	0.762565	0.117723	0.322985	0.253181	0.596569	0.449574	0.347199	-0.274795	0.523967	0.280696	0.678178	0.168656
259.015	259.014840 ± 1.05	-0.749093	0.324381	0.488945	0.591745	0.227866	-1.25584	0.125422	0.901627	0.28493	0.545261	2.07089	0.0462508	1.33488	0.257826	0.588674
259.096	259.096360 ± 0.62	-	-	-	-	-	-	-	-	-	-	-	-	-	-	-
261.131	261.130780 ± 0.97	-0.88174	0.431389	0.365131	0.672601	0.172243	-1.85188	0.140504	0.852313	0.307114	0.5127	2.49919	0.0927178	1.03284	0.32181	0.492401
261.146	261.145900 ± 0.66	-	-	-	-	-	-	-	-	-	-	-	-	-	-	-
261.221	261.221130 ± 1.60	1.8061	0.000241671	3.61678	0.00257782	2.58875	-2.97516	7.8955e-07	6.10262	1.34431e-05	4.8715	0.00277507	0.996358	0.00158437	0.996358	0.00158437
263.052	263.052400 ± 0.65	-	-	-	-	-	-	-	-	-	-	-	-	-	-	-
263.053	263.052610 ± 0.52	-	-	-	-	-	-	-	-	-	-	-	-	-	-	-
263.237	263.236780 ± 1.59	1.96765	4.02265e-05	4.39549	0.000582904	3.2344	-2.75059	4.59691e-07	6.33753	9.29438e-06	5.03178	-0.320912	0.636381	0.196283	0.766033	0.115753
264.24	264.240230 ± 0.75	1.90973	0.077944	1.10822	0.226746	0.64446	-	-	-	-	-	0.468781	0.716267	0.144925	0.816037	0.0882904
265.154	265.154420 ± 0.52	-	-	-	-	-	3.45216	0.00222318	2.65303	0.0124	1.90658	-0.193425	0.857039	0.0669994	0.909028	0.0414227
265.155	265.154600 ± 1.01	-	-	-	-	-	0.325234	0.675262	0.170528	0.81151	0.0907062	2.9335	0.0501691	1.29956	0.263286	0.579573
268.104	268.103860 ± 1.92	0.0682818	0.608945	0.215422	0.783367	0.106035	0.0516584	0.680091	0.167433	0.813344	0.0897257	-0.218023	0.362581	0.440595	0.56353	0.249083
269.102	269.101850 ± 0.67	0.842386	0.291365	0.535562	0.549041	0.260395	-	-	-	-	-	1.53613	0.195821	0.70814	0.427857	0.368701
269.107	269.107150 ± 1.62	0.152034	0.696779	0.156905	0.835304	0.0781556	0.244522	0.529023	0.276526	0.711596	0.147766	-0.829193	0.227103	0.643777	0.443884	0.352731
269.136	269.135700 ± 1.20	-	-	-	-	-	-	-	-	-	-	-	-	-	-	-
269.208	269.208460 ± 0.23	0.956975	0.225533	0.64679	0.470678	0.327276	-0.531652	0.547333	0.261749	0.721231	0.141926	-1.13617	0.21299	0.671641	0.437714	0.35881
269.209	269.208620 ± 0.85	-0.543098	0.160529	0.794448	0.378178	0.422304	-0.420084	0.285251	0.544773	0.483135	0.315932	1.2454	0.0307781	1.51176	0.227177	0.643635
270.212	270.211910 ± 0.95	-0.0874666	0.901415	0.0450752	0.964188	0.0158384	-0.964589	0.218884	0.659786	0.4093	0.387958	1.19302	0.247945	0.605644	0.459114	0.33808
271.06	271.060190 ± 1.01	-3.72288	0.00823269	2.08446	0.040272	1.395	-	-	-	-	-	6.10139	0.00191335	2.71821	0.047772	1.32083
271.078	271.078440 ± 0.28	-	-	-	-	-	-	-	-	-	-	-	-	-	-	-
271.079	271.078650 ± 0.77	4.33335	0.000197396	3.70466	0.0021971	2.65815	-	-	-	-	-	-1.95484	0.0434904	1.36161	0.254664	0.594032
272.112	272.112430 ± 0.10	0.0953553	0.956498	0.0193159	0.985271	0.00644448	-	-	-	-	-	2.28316	0.442682	0.353908	0.619255	0.20813
272.113	272.112750 ± 1.05	-2.09126	0.252028	0.598551	0.508025	0.294115	-	-	-	-	-	4.46977	0.14398	0.841697	0.387769	0.411427
273.075	273.075410 ± 0.22	-	-	-	-	-	-	-	-	-	-	-	-	-	-	-
273.109	273.109350 ± 0.53	-	-	-	-	-	-	-	-	-	-	-	-	-	-	-
273.167	273.167020 ± 1.59	-0.12543	0.00775385	2.11048	0.0387416	1.41182	0.0588	0.207176	0.68366	0.392442	0.406225	0.125656	0.116551	0.933483	0.353767	0.451282
274.274	274.273860 ± 1.45	-2.23968	0.151975	0.818227	0.363838	0.439092	-0.0273782	0.983404	0.00726802	0.999658	0.000148663	2.27562	0.27928	0.553961	0.487951	0.311624
275.161	275.161390 ± 0.19	-	-	-	-	-	-	-	-	-	-	-	-	-	-	-
275.162	275.161670 ± 0.58	3.20288	0.0872382	1.05929	0.245417	0.610095	-	-	-	-	-	-0.824369	0.568802	0.245039	0.717024	0.144466
275.2	275.200350 ± 0.80	2.23993	5.81349e-08	7.23556	1.86032e-06	5.73041	-2.12575	9.81675e-07	6.00803	1.58786e-05	4.79919	-1.33324	0.00312956	2.50452	0.0637441	1.19556
275.201	275.200600 ± 0.54	2.05826	0.0229628	1.63898	0.090438	1.04365	-3.47625	0.0016617	2.77945	0.0095993	2.01776	-0.124988	0.889617	0.0507967	0.931751	0.0307002
276.101	276.101150 ± 0.77	-	-	-	-	-	-	-	-	-	-	-	-	-	-	-
276.204	276.203680 ± 0.95	-	-	-	-	-	-	-	-	-	-	-	-	-	-	-
277.216	277.216100 ± 1.45	2.89081	4.03494e-08	7.39416	1.37892e-06	5.86046	-3.172	1.34873e-08	7.87007	3.84668e-07	6.41491	-1.45041	0.00327278	2.48508	0.0649521	1.18741
278.003	278.002630 ± 1.21	0.023771	0.938836	0.0274105	0.981565	0.00808108	0.105258	0.746971	0.126696	0.85576	0.0676479	-0.227254	0.609099	0.215312	0.74243	0.129345
278.219	278.219320 ± 1.07	5.01157	0.000134906	3.86997	0.00167109	2.777	-	-	-	-	-	-2.63305	0.00578543	2.23766	0.0895585	1.04789
278.22	278.219610 ± 0.26	-	-	-	-	-	-	-	-	-	-	-	-	-	-	-
279.231	279.231440 ± 0.28	2.00763	0.097398	1.01145	0.269071	0.570134	-1.01424	0.353729	0.45133	0.551223	0.258673	-	-	-	-	-
279.232	279.231780 ± 1.38	1.68704	0.000122733	3.91104	0.00154523	2.81101	-1.84333	4.62568e-05	4.33482	0.000460433	3.33683	-0.593198	0.217176	0.663188	0.438888	0.357646
281.051	281.051020 ± 1.67	-0.0248932	0.564743	0.248149	0.762565	0.117723	0.106053	0.00253466	2.59608	0.0137905	1.86042	-0.133327	0.109405	0.960962	0.346831	0.459882
282.204	282.203810 ± 1.67	-0.866082	0.0496135	1.3044	0.163533	0.786395	0.173449	0.704219	0.152292	0.834487	0.0785805	0.987347	0.0774037	1.11124	0.293645	0.532177
282.279	282.278930 ± 1.84	-0.0515698	0.924031	0.0343133	0.974221	0.0113423	-0.577079	0.321018	0.493471	0.515713	0.287592	0.808277	0.27257	0.564522	0.481665	0.317255
283.081	283.081080 ± 0.90	-	-	-	-	-	-	-	-	-	-	-	-	-	-	-
283.224	283.224170 ± 1.61	-0.160368	0.00153059	2.81514	0.0104026	1.98286	0.128019	0.0140419	1.85258	0.058994	1.22919	0.0760525	0.226968	0.644035	0.443884	0.352731
284.128	284.127930 ± 1.34	-3.94724	0.201906	0.694851	0.433139	0.363373	-	-	-	-	-	6.32575	0.181274	0.741663	0.412666	0.384401
284.227	284.227330 ± 0.39	-	-	-	-	-	2.94466	0.0867101	1.06193	0.233756	0.631237	0.314076	0.857352	0.0668408	0.909028	0.0414227
284.228	284.227730 ± 0.31	-0.645394	0.618394	0.208734	0.787467	0.103767	-0.947847	0.500957	0.300199	0.688021	0.162398	1.77414	0.328916	0.482916	0.538225	0.269036
284.295	284.294710 ± 0.96	-1.97732	0.0808604	1.09226	0.232587	0.633414	-0.328115	0.742752	0.129156	0.85509	0.0679883	2.37899	0.126764	0.897005	0.36339	0.439627
284.331	284.330980 ± 1.81	0.066919	0.654672	0.183976	0.809583	0.0917384	-0.163902	0.280198	0.552535	0.477074	0.321414	0.136289	0.5045	0.297139	0.662959	0.178514
286.092	286.091930 ± 1.33	-	-	-	-	-	-	-	-	-	-	-	-	-	-	-
287.055	287.055030 ± 2.10	-	-	-	-	-	-	-	-	-	-	-	-	-	-	-
287.11	287.109960 ± 1.54	0.679038	0.327911	0.484245	0.595744	0.22494	-0.449457	0.524099	0.280587	0.706442	0.150924	-0.592883	0.522639	0.281798	0.677592	0.169032
288.289	288.289440 ± 0.25	1.05602	0.259733	0.585472	0.511812	0.290889	-0.0626305	0.949667	0.0224285	0.973748	0.0115536	-	-	-	-	-
288.29	288.289620 ± 0.74	-0.948497	0.0489792	1.30999	0.162658	0.788726	-0.324943	0.488376	0.311246	0.675169	0.170587	1.57354	0.0224638	1.64852	0.203654	0.691106
288.922	288.921770 ± 1.67	-0.0639319	0.26299	0.580061	0.51263	0.290196	0.0141669	0.793964	0.100199	0.8965	0.0474497	0.0900555	0.214333	0.668912	0.437714	0.35881
289.07	289.070380 ± 0.91	-	-	-	-	-	-	-	-	-	-	-	-	-	-	-
289.071	289.070600 ± 0.53	-	-	-	-	-	-	-	-	-	-	-	-	-	-	-
289.126	289.125740 ± 1.01	-	-	-	-	-	-	-	-	-	-	-	-	-	-	-
289.164	289.164300 ± 1.08	2.92825	0.000989378	3.00464	0.00737711	2.13211	-	-	-	-	-	-0.549736	0.557352	0.25387	0.704887	0.151881
290.074	290.073820 ± 0.46	-	-	-	-	-	-	-	-	-	-	-	-	-	-	-
291.02	291.019660 ± 0.55	0.823757	0.63273	0.198781	0.792543	0.100977	-	-	-	-	-	1.55475	0.529626	0.276031	0.679818	0.167607
291.195	291.195290 ± 1.12	3.34791	7.30411e-08	7.13643	2.07761e-06	5.68243	-3.42602	1.30886e-07	6.88311	3.0244e-06	5.51936	-2.04161	0.000490172	3.30965	0.0282749	1.5486
292.147	292.147390 ± 0.31	-	-	-	-	-	-	-	-	-	-	-	-	-	-	-
292.148	292.148030 ± 1.87	1.56679	0.400432	0.397472	0.655717	0.183283	-	-	-	-	-	0.811719	0.693864	0.158726	0.797995	0.0979999
292.202	292.201780 ± 1.30	-	-	-	-	-	-	-	-	-	-	-	-	-	-	-
293.063	293.063060 ± 1.93	-1.34672	0.0170397	1.76854	0.0719037	1.14325	1.12769	0.0423402	1.37325	0.13627	0.865599	0.254498	0.761713	0.118208	0.842237	0.0745655
293.211	293.210960 ± 1.52	2.82319	1.9682e-10	9.70593	1.67953e-08	7.77481	-2.98929	2.13928e-10	9.66973	1.25829e-08	7.90022	-1.49168	0.000225195	3.64744	0.0193668	1.71294
293.247	293.247260 ± 1.04	2.34983	0.000905244	3.04323	0.00695228	2.15787	-1.35644	0.0316492	1.49964	0.112657	0.948241	-	-	-	-	-
294.214	294.214230 ± 1.30	-	-	-	-	-	-	-	-	-	-	-	-	-	-	-
295.103	295.103030 ± 0.49	-	-	-	-	-	-	-	-	-	-	-	-	-	-	-
295.165	295.165070 ± 1.59	-	-	-	-	-	-	-	-	-	-	-	-	-	-	-
295.226	295.226410 ± 0.32	3.44935	0.000246264	3.6086	0.00259083	2.58656	-2.97535	0.00057086	3.24347	0.00392921	2.40569	-2.98463	0.000550996	3.25885	0.0282749	1.5486
295.227	295.226750 ± 1.20	3.55229	0.000159003	3.79859	0.00185022	2.73278	-	-	-	-	-	-1.17377	0.0837697	1.07691	0.300616	0.521989
296.219	296.219420 ± 0.44	1.32287	0.0743834	1.12852	0.221546	0.654535	-1.17331	0.128678	0.890496	0.286098	0.543485	-0.760641	0.404485	0.393098	0.606727	0.217007
296.22	296.219600 ± 0.61	-1.54104	0.00315137	2.5015	0.0181974	1.73999	-0.10911	0.817828	0.0873382	0.913278	0.039397	1.88786	0.00868371	2.06129	0.115883	0.935982
296.23	296.229900 ± 1.40	-	-	-	-	-	-	-	-	-	-	-	-	-	-	-
297.082	297.082190 ± 1.16	0.0789074	0.75035	0.124736	0.869184	0.0608884	0.216216	0.39824	0.399855	0.598378	0.223025	-0.573594	0.149153	0.826367	0.388703	0.410383
297.167	297.167130 ± 1.29	3.35468	0.0112024	1.95069	0.0512112	1.29064	-	-	-	-	-	-0.976171	0.427752	0.368808	0.617516	0.209352
297.24	297.239810 ± 1.59	-0.139413	0.00454852	2.34213	0.0254983	1.59349	0.0874867	0.0794729	1.09978	0.220682	0.656233	0.104578	0.101308	0.994358	0.340495	0.467889
298.243	298.243150 ± 1.73	-0.402308	0.00158184	2.80084	0.0104802	1.97963	0.303799	0.00903918	2.04387	0.0403334	1.39433	0.200015	0.1473	0.831796	0.388703	0.410383
299.061	299.061410 ± 0.57	0.0698977	0.757674	0.120518	0.876346	0.0573244	0.271318	0.240581	0.618739	0.436011	0.360503	-0.679536	0.0645085	1.19038	0.282088	0.549615
299.062	299.061620 ± 0.87	-0.0168297	0.95028	0.0221485	0.98401	0.00700063	-0.225181	0.445555	0.351099	0.638405	0.194903	0.356425	0.295943	0.528792	0.510155	0.292298
299.11	299.110010 ± 0.93	-1.61495	0.306018	0.514253	0.570442	0.243789	-	-	-	-	-	3.99346	0.103874	0.983494	0.341368	0.466777
300.108	300.107640 ± 0.91	3.40799	0.0298985	1.52435	0.114239	0.942186	-	-	-	-	-	-1.02948	0.426329	0.370255	0.617516	0.209352
301.126	301.125720 ± 0.81	-0.820114	0.452851	0.344044	0.690059	0.161114	0.302048	0.767225	0.115077	0.873135	0.0589186	0.780238	0.588734	0.230081	0.729088	0.13722
301.141	301.140820 ± 1.64	-0.148919	0.00378211	2.42227	0.0213578	1.67044	0.0534044	0.253717	0.595651	0.449574	0.347199	0.17328	0.0285495	1.5444	0.227177	0.643635
301.201	301.201240 ± 0.33	-	-	-	-	-	-	-	-	-	-	-	-	-	-	-
301.213	301.213390 ± 0.55	-0.66211	0.0554218	1.25632	0.178092	0.749356	1.00988	0.00956441	2.01934	0.0423847	1.37279	-0.703716	0.0708362	1.14974	0.289291	0.538665
301.214	301.213690 ± 1.09	-0.976058	0.00906669	2.04255	0.0433484	1.36303	0.422639	0.310177	0.508391	0.50787	0.294248	0.811734	0.0720647	1.14228	0.289291	0.538665
302.087	302.086870 ± 1.32	0.748891	0.660344	0.18023	0.811978	0.0904555	0.244499	0.893765	0.0487767	0.947977	0.0232022	-	-	-	-	-
302.144	302.144160 ± 1.69	-0.249262	0.000329835	3.4817	0.00316642	2.49943	0.160878	0.00698558	2.1558	0.0322834	1.49102	0.174116	0.0333868	1.47642	0.230727	0.636902
302.217	302.216940 ± 1.22	-2.24211	0.105149	0.978194	0.286364	0.543082	1.9328	0.158698	0.799428	0.331218	0.479886	-0.0170039	0.991449	0.00372969	0.992731	0.00316823
302.305	302.305120 ± 1.89	-0.656602	0.00667466	2.17557	0.0351105	1.45456	0.5223	0.0150368	1.82285	0.0619668	1.20784	0.25302	0.543192	0.265047	0.691498	0.160209
303.141	303.141270 ± 1.17	-2.83692	0.000192595	3.71535	0.00217519	2.6625	-0.406961	0.485119	0.314152	0.673585	0.171608	2.89939	0.000813703	3.08953	0.0323047	1.49073
303.229	303.229260 ± 1.01	2.4521	0.000298005	3.52578	0.0029342	2.53251	-2.90673	0.000105013	3.97876	0.000956949	3.01911	-0.937076	0.260815	0.583668	0.471397	0.326613
303.308	303.308350 ± 0.53	-0.651419	0.582884	0.234418	0.770491	0.113233	0.828916	0.501926	0.299361	0.688021	0.162398	-0.309359	0.835143	0.0782391	0.892819	0.0492367
303.309	303.308640 ± 0.23	-1.42802	0.447828	0.348889	0.683761	0.165096	-0.623758	0.720624	0.142291	0.847716	0.0717494	2.22695	0.447623	0.349087	0.620034	0.207585
304.261	304.260840 ± 1.57	-0.063334	0.889071	0.0510636	0.960334	0.0175777	-0.352777	0.440149	0.3564	0.637978	0.195195	0.582419	0.400165	0.397761	0.603377	0.219411
304.284	304.284320 ± 1.31	0.954456	7.19221e-05	4.14314	0.000936207	3.02863	-0.406207	0.0746923	1.12672	0.209203	0.679432	-1.4892	3.15195e-06	5.50142	0.000545124	3.2635
304.285	304.284590 ± 0.41	0.0573379	0.937185	0.0281748	0.981565	0.00808108	-1.27526	0.0900146	1.04569	0.239767	0.620211	1.25005	0.236292	0.62655	0.448736	0.348009
305.063	305.063030 ± 0.66	-	-	-	-	-	-	-	-	-	-	-	-	-	-	-
305.099	305.099290 ± 1.04	3.87051	0.0217488	1.66256	0.0860984	1.065	-	-	-	-	-	-1.492	0.230993	0.636401	0.445937	0.350727
305.247	305.247380 ± 0.33	-	-	-	-	-	-	-	-	-	-	-	-	-	-	-
305.288	305.287760 ± 0.87	1.62664	0.168612	0.773113	0.391219	0.40758	-1.77956	0.151854	0.818573	0.322041	0.492089	-0.554192	0.688923	0.161829	0.795913	0.0991346
306.997	306.997190 ± 0.85	2.29312	0.145841	0.83612	0.356707	0.447689	-	-	-	-	-	0.0853956	0.959073	0.0181485	0.971717	0.0124601
307.129	307.128780 ± 1.12	-	-	-	-	-	-	-	-	-	-	-	-	-	-	-
307.263	307.263020 ± 1.68	2.0966	0.00111669	2.95207	0.00816778	2.0879	-3.14831	2.77089e-05	4.55738	0.000303858	3.51733	-0.297479	0.716931	0.144522	0.816037	0.0882904
308.091	308.090830 ± 1.96	-0.982424	0.000566673	3.24667	0.00467962	2.32979	0.812187	0.00386367	2.413	0.0198397	1.70247	0.269319	0.491131	0.308802	0.653538	0.184729
308.266	308.266310 ± 0.94	2.19942	0.136637	0.864431	0.341815	0.466209	-	-	-	-	-	0.179096	0.915335	0.0384201	0.94102	0.026401
309.094	309.094180 ± 1.53	-0.697331	0.0313523	1.50373	0.116321	0.93434	-0.281809	0.341264	0.46691	0.533327	0.273006	1.28192	0.0236585	1.62601	0.208087	0.681755
309.095	309.094560 ± 0.16	0.409186	0.784503	0.105405	0.89127	0.0499906	-	-	-	-	-	1.96933	0.315704	0.50072	0.527764	0.27756
309.167	309.167060 ± 1.27	-	-	-	-	-	-	-	-	-	-	-	-	-	-	-
309.203	309.203330 ± 1.01	-0.102275	0.416792	0.380081	0.668352	0.174995	0.252582	0.0418803	1.37799	0.135483	0.868116	-0.250857	0.251274	0.599853	0.463061	0.334361
309.204	309.203580 ± 0.43	-0.437371	0.295549	0.52937	0.554967	0.255733	-0.352568	0.425288	0.371317	0.622537	0.205835	1.06105	0.0618033	1.20899	0.278115	0.555776
309.206	309.205890 ± 1.21	-	-	-	-	-	-	-	-	-	-	-	-	-	-	-
309.242	309.242250 ± 1.16	-	-	-	-	-	-	-	-	-	-	-	-	-	-	-
309.278	309.278400 ± 0.33	0.98967	0.41111	0.386042	0.6647	0.177374	0.00371985	0.997351	0.00115193	0.999658	0.000148663	-	-	-	-	-
309.279	309.278740 ± 1.00	2.21488	0.0181579	1.74093	0.0753797	1.12275	-	-	-	-	-	0.16363	0.888421	0.051381	0.931751	0.0307002
310.207	310.206770 ± 1.40	-0.413348	0.0462264	1.33511	0.156396	0.805775	0.181285	0.384675	0.414906	0.583568	0.233908	0.399398	0.152436	0.816913	0.390459	0.408425
310.282	310.282030 ± 0.78	1.63617	0.147761	0.83044	0.357982	0.446138	-	-	-	-	-	0.742339	0.597913	0.223362	0.733414	0.134651
311.221	311.221330 ± 0.60	-	-	-	-	-	-	-	-	-	-	-	-	-	-	-
311.222	311.221700 ± 0.29	-	-	-	-	-	-	-	-	-	-	-	-	-	-	-
311.294	311.294300 ± 0.12	-	-	-	-	-	-	-	-	-	-	-	-	-	-	-
313.161	313.161470 ± 0.19	-	-	-	-	-	-	-	-	-	-	-	-	-	-	-
313.162	313.161930 ± 1.67	0.0950098	0.613654	0.212076	0.786788	0.104142	-0.39922	0.0375445	1.42545	0.12718	0.895583	0.407136	0.157689	0.8022	0.394987	0.403417
313.198	313.198280 ± 1.30	-0.132268	0.110593	0.956273	0.295942	0.528794	0.242651	0.00064003	3.1938	0.00431353	2.36517	-0.172683	0.254884	0.593658	0.466383	0.331258
313.199	313.198570 ± 0.17	-0.16916	0.830632	0.0805911	0.921184	0.0356534	-1.43183	0.090422	1.04373	0.239767	0.620211	1.59616	0.175377	0.756027	0.410265	0.386935
313.235	313.234720 ± 1.11	-0.0892368	0.879255	0.0558852	0.957827	0.0187131	-1.1348	0.0840329	1.07555	0.229406	0.639395	1.32022	0.120857	0.917728	0.358404	0.445627
313.273	313.273390 ± 0.88	-0.199848	0.381292	0.418743	0.643587	0.191393	0.185101	0.442739	0.353852	0.637978	0.195195	0.0517754	0.882069	0.0544973	0.930139	0.0314524
313.274	313.273660 ± 0.67	-0.115106	0.796266	0.0989418	0.896675	0.047365	-0.529358	0.255708	0.592255	0.449574	0.347199	0.842475	0.2053	0.68761	0.4368	0.359718
314.138	314.138380 ± 0.59	-2.07138	0.0850652	1.07025	0.24107	0.617856	-0.480611	0.653796	0.184558	0.795124	0.0995649	2.56147	0.0753921	1.12267	0.293645	0.532177
314.139	314.138640 ± 0.35	-	-	-	-	-	-	-	-	-	-	-	-	-	-	-
314.165	314.165270 ± 1.09	0.202407	0.506209	0.29567	0.717285	0.144308	-0.633407	0.0549961	1.25967	0.164734	0.783217	0.519646	0.227876	0.642301	0.444272	0.352351
315.156	315.156340 ± 0.91	-0.387516	0.154631	0.810704	0.366533	0.435887	0.640504	0.0165227	1.78192	0.067234	1.17241	-0.452469	0.274618	0.561271	0.483167	0.315903
315.157	315.156620 ± 0.51	-0.547653	0.31147	0.506584	0.576871	0.238921	-0.474039	0.40382	0.393813	0.602008	0.220398	1.29957	0.078329	1.10608	0.293645	0.532177
315.193	315.192850 ± 1.81	1.35443	1.08628e-08	7.96406	4.90745e-07	6.30914	-1.38053	8.74174e-09	8.0584	2.82795e-07	6.54853	-0.525088	0.0629126	1.20126	0.278253	0.55556
315.229	315.229220 ± 1.68	0.685279	0.0025461	2.59412	0.0153969	1.81257	-0.299014	0.202045	0.694551	0.386675	0.412654	-0.935062	0.00287629	2.54117	0.0618403	1.20873
315.23	315.229580 ± 0.13	-1.28511	0.573176	0.241712	0.767283	0.115044	-	-	-	-	-	3.66362	0.371325	0.430246	0.573664	0.241342
316.196	316.196120 ± 1.40	3.01169	0.000148402	3.82856	0.0018091	2.74254	-2.70052	0.000498065	3.30271	0.00346503	2.46029	-2.26918	0.00944084	2.02499	0.121787	0.9144
316.232	316.232360 ± 0.73	0.977199	0.0748931	1.12556	0.222077	0.653497	-0.258235	0.642539	0.1921	0.785921	0.104621	-2.20133	0.00866043	2.06246	0.115883	0.935982
316.233	316.232670 ± 0.65	1.2489	0.16647	0.778665	0.387908	0.411272	-1.28012	0.178684	0.747915	0.355718	0.448894	-0.45436	0.736031	0.133104	0.828769	0.0815667
317.102	317.101810 ± 1.05	-	-	-	-	-	-	-	-	-	-	-	-	-	-	-
317.179	317.178740 ± 0.69	-2.89179	0.00025736	3.58946	0.00263536	2.57916	0.942125	0.147358	0.831628	0.315696	0.50073	1.64244	0.0477353	1.32116	0.257826	0.588674
317.208	317.208360 ± 0.85	1.78802	7.10305e-06	5.14855	0.000143556	3.84298	-1.41437	0.000117256	3.93086	0.00103925	2.98328	-1.46439	0.000834746	3.07845	0.0323047	1.49073
317.209	317.208630 ± 0.77	2.14374	0.00221337	2.65495	0.0135989	1.86649	-3.0657	8.87564e-05	4.0518	0.000844491	3.0734	-0.397978	0.528734	0.276762	0.679818	0.167607
317.245	317.244870 ± 1.74	1.3594	0.000359559	3.44423	0.00332701	2.47795	-1.11828	0.0023417	2.63047	0.0129494	1.88775	-0.938984	0.0625234	1.20396	0.278122	0.555765
318.211	318.211430 ± 0.20	-	-	-	-	-	-	-	-	-	-	-	-	-	-	-
318.212	318.211790 ± 1.68	2.90862	3.49691e-08	7.45632	1.27887e-06	5.89317	-4.05676	9.14291e-10	9.03892	4.22533e-08	7.37414	-0.994626	0.0319927	1.49495	0.227177	0.643635
318.248	318.248170 ± 1.79	1.96707	0.000739476	3.13108	0.00597808	2.22344	-1.50912	0.00697366	2.15654	0.0322834	1.49102	-1.77967	0.0155345	1.8087	0.171768	0.765059
318.3	318.300040 ± 1.89	0.256797	0.174594	0.75797	0.400264	0.397654	-0.718194	2.99658e-05	4.52337	0.000323132	3.49062	0.532296	0.132743	0.876988	0.368255	0.433851
319.129	319.128810 ± 1.17	-3.43663	0.0134277	1.872	0.0585938	1.23215	0.886163	0.367723	0.43448	0.565122	0.247858	1.89889	0.219656	0.658256	0.440162	0.356388
319.133	319.132740 ± 0.83	0.41927	0.644431	0.190823	0.800847	0.0964507	-	-	-	-	-	1.95924	0.141464	0.849353	0.38441	0.415205
319.194	319.194350 ± 0.34	0.965909	0.173594	0.760464	0.399163	0.398849	-2.23051	0.00749333	2.12533	0.0341421	1.46671	0.715962	0.501097	0.300078	0.660731	0.179975
319.224	319.224030 ± 1.80	2.3548	7.26924e-11	10.1385	6.97847e-09	8.15624	-2.78539	1.51366e-11	10.82	1.08815e-09	8.96331	-0.871769	0.0427661	1.3689	0.254664	0.594032
319.284	319.284080 ± 0.71	-	-	-	-	-	-	-	-	-	-	-	-	-	-	-
319.303	319.303290 ± 1.46	0.769317	0.0204657	1.68897	0.0817121	1.08771	-1.10718	0.00118858	2.92497	0.00718702	2.14345	0.170933	0.766333	0.115582	0.843477	0.0739267
320.227	320.227290 ± 0.88	-	-	-	-	-	-	-	-	-	-	-	-	-	-	-
321.242	321.242270 ± 1.01	3.87497	0.00294087	2.53152	0.0171105	1.76674	-	-	-	-	-	-1.49646	0.173905	0.759688	0.409126	0.388143
322.212	322.212280 ± 1.22	-	-	-	-	-	1.37266	0.00103905	2.98336	0.00652685	2.1853	1.88608	0.0105827	1.9754	0.132113	0.879054
322.213	322.212590 ± 0.30	-	-	-	-	-	-	-	-	-	-	-	-	-	-	-
323.073	323.073410 ± 0.47	-	-	-	-	-	-	-	-	-	-	-	-	-	-	-
323.074	323.073670 ± 1.03	-	-	-	-	-	-	-	-	-	-	-	-	-	-	-
323.195	323.195370 ± 0.88	-2.47668	0.000454199	3.34275	0.00400642	2.39724	2.58354	0.00032666	3.4859	0.00245755	2.6095	-0.93407	0.261887	0.581885	0.471397	0.326613
323.196	323.195740 ± 2.22	-3.47716	0.000152375	3.81709	0.00182756	2.73813	1.28676	0.0633808	1.19804	0.18389	0.735443	1.49293	0.09365	1.02849	0.323594	0.489999
323.258	323.258010 ± 1.43	3.48094	0.002107	2.67633	0.0132638	1.87733	-	-	-	-	-	-1.10243	0.256274	0.591295	0.467821	0.32992
323.282	323.282000 ± 0.85	-0.435297	0.686403	0.163421	0.827563	0.0821989	-1.81379	0.144208	0.841009	0.314151	0.502861	2.06185	0.188115	0.725576	0.420813	0.375911
324.287	324.287050 ± 1.21	-	-	-	-	-	2.42499	0.266259	0.574696	0.461848	0.335501	0.833745	0.68714	0.162955	0.795913	0.0991346
324.288	324.288060 ± 1.90	-0.253385	0.0719589	1.14292	0.216723	0.664094	0.0565874	0.658009	0.181768	0.797251	0.098405	0.335203	0.180184	0.744284	0.411393	0.385743
325.068	325.068300 ± 0.97	-1.37971	0.226582	0.644775	0.471585	0.32644	-2.98143	0.0327478	1.48482	0.115623	0.936954	3.33153	0.0671614	1.17288	0.28406	0.54659
325.211	325.211180 ± 1.78	0.503394	0.109715	0.959732	0.29462	0.530737	-0.742821	0.0298551	1.52498	0.108484	0.964634	0.185397	0.671119	0.1732	0.789319	0.102747
325.235	325.234760 ± 0.65	-	-	-	-	-	-	-	-	-	-	-	-	-	-	-
325.291	325.291270 ± 1.53	-0.722256	0.22317	0.651364	0.468291	0.329484	0.588029	0.318315	0.497143	0.515215	0.288011	0.247966	0.789729	0.102522	0.855087	0.0679896
325.292	325.291610 ± 0.65	-0.126273	0.887418	0.0518716	0.960334	0.0175777	-2.23275	0.0425449	1.37115	0.13627	0.865599	1.92484	0.137081	0.863023	0.378851	0.421531
327.144	327.143750 ± 0.55	-	-	-	-	-	-	-	-	-	-	-	-	-	-	-
327.25	327.250310 ± 1.10	-0.0129984	0.905663	0.0430334	0.964978	0.0154825	0.164613	0.119608	0.92224	0.276232	0.558727	-0.264174	0.170846	0.767395	0.406877	0.390537
327.251	327.250570 ± 0.35	-0.410223	0.370281	0.431469	0.638878	0.194582	-0.466338	0.328415	0.483577	0.519522	0.284396	1.13935	0.0702407	1.15341	0.289291	0.538665
328.1	328.100050 ± 0.66	-	-	-	-	-	-	-	-	-	-	-	-	-	-	-
328.254	328.253760 ± 1.22	-0.338992	0.18658	0.729134	0.415344	0.381592	0.0471051	0.859316	0.0658469	0.931585	0.0307777	0.475598	0.183773	0.735718	0.415908	0.381003
329.127	329.127030 ± 0.92	-	-	-	-	-	-	-	-	-	-	-	-	-	-	-
329.136	329.135900 ± 0.33	-1.10604	0.526225	0.278829	0.733448	0.134631	-	-	-	-	-	3.48455	0.206118	0.685884	0.437083	0.359436
329.159	329.159330 ± 1.01	-1.71325	0.00549096	2.26035	0.0299082	1.52421	0.78022	0.177518	0.750756	0.355587	0.449055	1.10199	0.154796	0.810241	0.392826	0.4058
329.172	329.172080 ± 1.78	-0.0944733	0.0848119	1.07154	0.24107	0.617856	0.0382828	0.433767	0.362743	0.632089	0.199222	0.104878	0.162257	0.789795	0.399805	0.398152
329.208	329.208290 ± 1.02	-	-	-	-	-	-	-	-	-	-	-	-	-	-	-
329.209	329.208690 ± 0.27	-	-	-	-	-	-	-	-	-	-	-	-	-	-	-
329.245	329.244870 ± 1.76	1.03614	0.00856902	2.06707	0.0416025	1.38088	-1.32286	0.000315521	3.50097	0.00240167	2.61949	-0.0305874	0.959814	0.0178128	0.971717	0.0124601
330.248	330.248150 ± 1.55	1.35914	0.00597274	2.22383	0.0318546	1.49683	-1.82955	0.000248376	3.60489	0.00193613	2.71306	-0.0669536	0.926777	0.033025	0.950099	0.022231
331.1	331.099810 ± 1.29	3.54936	0.00221246	2.65512	0.0135989	1.86649	-	-	-	-	-	-1.17085	0.301046	0.521367	0.515371	0.28788
331.188	331.187740 ± 1.39	2.42599	1.75628e-08	7.75541	7.49347e-07	6.12532	-2.72238	2.52278e-08	7.59812	6.801e-07	6.16743	-1.03725	0.0355721	1.44889	0.239415	0.620848
331.209	331.209020 ± 1.50	-1.90118	0.0002127	3.67223	0.00233363	2.63197	0.748282	0.112667	0.948203	0.269984	0.568662	1.28649	0.0293339	1.53263	0.227177	0.643635
331.224	331.224080 ± 1.74	2.80144	1.01057e-06	5.99543	2.42537e-05	4.61522	-2.68174	1.3256e-06	5.87759	2.02425e-05	4.69374	-1.79401	0.00142051	2.84756	0.0429216	1.36732
331.26	331.260400 ± 0.70	1.78599	0.000537391	3.26971	0.00452197	2.34467	-1.33495	0.00744664	2.12804	0.0341421	1.46671	-1.64393	0.0016776	2.77531	0.0447746	1.34897
331.261	331.260650 ± 0.89	1.58174	0.035543	1.44925	0.128603	0.89075	-3.42034	0.000398007	3.40011	0.00282979	2.54825	0.421995	0.690246	0.160996	0.7962	0.098978
332.134	332.133890 ± 0.98	-1.05555	0.545351	0.263324	0.74791	0.126151	-0.308923	0.857751	0.0666388	0.931585	0.0307777	1.65895	0.513419	0.289528	0.672397	0.172374
332.227	332.227320 ± 1.02	-	-	-	-	-	-	-	-	-	-	-	-	-	-	-
332.228	332.227660 ± 0.53	2.88972	0.075731	1.12073	0.222299	0.653062	-	-	-	-	-	-0.511213	0.725477	0.139377	0.822136	0.0850563
332.263	332.263450 ± 0.15	1.24357	0.397146	0.40105	0.655717	0.183283	-0.250183	0.841419	0.0749879	0.927424	0.0327217	-	-	-	-	-
332.264	332.263850 ± 1.58	1.97711	0.00217653	2.66224	0.01359	1.86678	-3.39188	2.23365e-05	4.65098	0.000249168	3.60351	-0.0537866	0.951134	0.0217584	0.967382	0.0144021
333.116	333.116170 ± 1.51	-0.0357053	0.576728	0.239029	0.767638	0.114843	0.0260415	0.632658	0.198831	0.779676	0.108086	0.0217366	0.746896	0.12674	0.835004	0.0783114
333.203	333.203300 ± 1.38	1.52337	3.4694e-08	7.45975	1.27887e-06	5.89317	-1.42046	5.49463e-07	6.26006	1.04559e-05	4.98064	-0.81028	0.0147132	1.83229	0.165043	0.782402
333.204	333.203580 ± 0.39	2.08029	0.0115832	1.93617	0.052063	1.28347	-2.95412	0.00124445	2.90502	0.00738679	2.13154	-0.367328	0.646733	0.189275	0.773042	0.111797
333.239	333.239360 ± 0.26	2.09345	0.179788	0.745239	0.404918	0.392633	-1.10006	0.445867	0.350795	0.638405	0.194903	-	-	-	-	-
333.24	333.239720 ± 1.50	2.84438	7.62429e-06	5.1178	0.000146386	3.8345	-2.39582	4.25262e-05	4.37134	0.000436737	3.35978	-2.41307	0.000312032	3.5058	0.0241513	1.61706
333.267	333.267230 ± 0.54	1.67051	0.140652	0.851854	0.348553	0.457731	-	-	-	-	-	0.708002	0.611183	0.213829	0.743798	0.128545
333.276	333.276260 ± 0.97	4.31068	0.0127528	1.89439	0.0559666	1.25207	-	-	-	-	-	-1.93217	0.109994	0.958631	0.346831	0.459882
334.206	334.206420 ± 0.47	1.76062	0.00225366	2.64711	0.0137366	1.86212	-1.40186	0.0171954	1.76459	0.069534	1.1578	-1.41465	0.0325424	1.48755	0.22898	0.640202
334.207	334.206730 ± 1.20	2.72703	1.11325e-06	5.95341	2.59083e-05	4.58656	-4.65159	5.95697e-09	8.22497	2.1412e-07	6.66934	-0.616552	0.276734	0.557937	0.484598	0.314619
334.243	334.242910 ± 0.94	-	-	-	-	-	-	-	-	-	-	-	-	-	-	-
335.218	335.218410 ± 0.35	-	-	-	-	-	-	-	-	-	-	-	-	-	-	-
335.219	335.218910 ± 1.84	2.584	4.27079e-09	8.36949	2.55506e-07	6.5926	-3.00801	4.58658e-10	9.33851	2.47293e-08	7.60679	-1.07262	0.0121304	1.91612	0.144445	0.840296
335.258	335.257930 ± 1.02	-	-	-	-	-	-0.427821	0.802527	0.0955403	0.903017	0.0443039	3.68656	0.199651	0.699728	0.43344	0.363071
336.137	336.137280 ± 0.71	4.52746	0.0167693	1.77549	0.071549	1.1454	-3.53407	0.0250544	1.60112	0.0944344	1.02487	-	-	-	-	-
336.138	336.137630 ± 0.37	2.09878	0.190529	0.720039	0.419273	0.377503	-	-	-	-	-	0.279729	0.873342	0.0588156	0.922192	0.0351787
336.222	336.222160 ± 1.41	3.4107	4.65766e-09	8.33183	2.55506e-07	6.5926	-4.0873	2.57223e-09	8.58969	1.04014e-07	6.98291	-1.66658	0.00295678	2.52918	0.0618527	1.20864
336.223	336.222570 ± 0.16	1.50881	0.41987	0.376885	0.670396	0.173669	-	-	-	-	-	0.869699	0.677869	0.168854	0.792554	0.100971
336.228	336.227950 ± 1.49	-	-	-	-	-	-	-	-	-	-	-	-	-	-	-
337.089	337.089210 ± 1.20	3.26651	0.0235779	1.62749	0.092387	1.03439	-	-	-	-	-	-0.887994	0.49142	0.308547	0.653538	0.184729
337.176	337.175740 ± 1.00	-	-	-	-	-	-1.79622	0.178528	0.748293	0.355718	0.448894	5.05495	0.0259674	1.58557	0.216116	0.665313
337.273	337.273370 ± 0.56	1.8343	0.0026649	2.57432	0.0159894	1.79617	-2.55535	0.000350909	3.45481	0.00255099	2.59329	-0.247553	0.723483	0.140572	0.821079	0.0856152
337.274	337.273830 ± 0.56	1.24391	0.114392	0.941605	0.302941	0.518641	-3.07565	0.00256495	2.59092	0.0138293	1.8592	0.712096	0.448103	0.348622	0.620034	0.207585
338.341	338.341390 ± 0.82	0.510591	0.00189226	2.72302	0.0122122	1.91321	-0.399407	0.0160497	1.79453	0.0657226	1.18229	-0.317802	0.327995	0.484132	0.537857	0.269333
338.342	338.341630 ± 0.74	-1.16105	0.00861301	2.06484	0.0416025	1.38088	0.0808863	0.859592	0.0657077	0.931585	0.0307777	1.38695	0.0246306	1.60853	0.211823	0.674027
339.105	339.104820 ± 1.40	-	-	-	-	-	-	-	-	-	-	-	-	-	-	-
339.155	339.155140 ± 0.29	-	-	-	-	-	-	-	-	-	-	-	-	-	-	-
339.344	339.344390 ± 0.09	0.269506	0.895937	0.0477224	0.961005	0.0172742	0.723884	0.736934	0.132571	0.85509	0.0679883	-	-	-	-	-
339.345	339.344970 ± 1.56	-0.0398214	0.894061	0.0486329	0.960334	0.0175777	-0.491183	0.117394	0.930354	0.276058	0.558999	0.70407	0.138031	0.860023	0.378851	0.421531
340.103	340.102640 ± 0.36	-	-	-	-	-	-	-	-	-	-	-	-	-	-	-
340.282	340.281960 ± 1.79	-2.29855	0.00738156	2.13185	0.0375433	1.42547	-0.00550497	0.993893	0.00266051	0.999658	0.000148663	2.28862	0.0373925	1.42722	0.247053	0.60721
341.138	341.138160 ± 1.14	-	-	-	-	-	-	-	-	-	-	-	-	-	-	-
341.266	341.266020 ± 1.63	-0.0855298	0.153778	0.813105	0.36564	0.436947	-0.0140152	0.810646	0.0911685	0.90746	0.0421727	0.169752	0.116071	0.935277	0.353696	0.451369
341.305	341.304810 ± 1.62	-0.0534181	0.764521	0.11661	0.877734	0.056637	-0.286726	0.145985	0.835692	0.315696	0.50073	0.489379	0.0506842	1.29513	0.263286	0.579573
342.269	342.269280 ± 1.11	-0.0834099	0.622082	0.206152	0.787467	0.103767	0.281099	0.097917	1.00914	0.250192	0.601727	-0.346123	0.202208	0.694203	0.43669	0.359827
342.27	342.269580 ± 0.32	-0.635273	0.261425	0.582653	0.511812	0.290889	-0.481421	0.407856	0.389493	0.604104	0.218888	1.39929	0.0721458	1.14179	0.289291	0.538665
343.209	343.209150 ± 0.91	-	-	-	-	-	2.642	0.157728	0.80209	0.33026	0.481144	0.616732	0.747716	0.126263	0.835004	0.0783114
343.224	343.224260 ± 1.34	2.99555	0.000459069	3.33812	0.00400642	2.39724	-	-	-	-	-	-0.617042	0.528187	0.277213	0.679818	0.167607
345.152	345.152060 ± 0.25	-	-	-	-	-	-	-	-	-	-	-	-	-	-	-
345.239	345.239440 ± 0.13	2.27455	0.196928	0.705693	0.42603	0.37056	-1.28116	0.407175	0.390219	0.604104	0.218888	-	-	-	-	-
345.24	345.239800 ± 1.68	2.90033	0.000288463	3.53991	0.00287714	2.54104	-5.28737	1.10818e-05	4.95539	0.000137884	3.86049	-0.708167	0.432399	0.364115	0.617516	0.209352
345.264	345.263910 ± 1.65	-1.59261	0.000284095	3.54654	0.00287086	2.54199	0.612044	0.130436	0.884603	0.289013	0.539082	1.19646	0.0292774	1.53347	0.227177	0.643635
345.318	345.318080 ± 1.58	-0.941509	0.00278568	2.55507	0.0165845	1.7803	0.447347	0.163391	0.786772	0.3356	0.474178	0.739929	0.0522899	1.28158	0.269816	0.568932
346.243	346.243150 ± 1.71	3.14755	0.000444072	3.35255	0.00400642	2.39724	-	-	-	-	-	-0.769034	0.430813	0.365711	0.617516	0.209352
346.27	346.270020 ± 1.82	-0.527397	0.000393034	3.40557	0.00359345	2.44449	0.267227	0.056207	1.25021	0.167585	0.775765	0.443525	0.0827665	1.08215	0.300616	0.521989
347.131	347.131120 ± 1.41	-	-	-	-	-	-	-	-	-	-	-	-	-	-	-
347.183	347.182760 ± 1.22	4.15622	2.81677e-05	4.55025	0.000425302	3.3713	-	-	-	-	-	-1.77771	0.0596271	1.22456	0.278115	0.555776
347.219	347.219000 ± 1.66	1.93368	4.45143e-09	8.3515	2.55506e-07	6.5926	-1.77672	1.15855e-07	6.93609	2.77623e-06	5.55654	-1.1688	0.00150712	2.82185	0.043204	1.36448
347.255	347.255280 ± 0.97	2.86845	0.000229278	3.63964	0.00248008	2.60553	-3.44519	5.85923e-05	4.23216	0.000574382	3.2408	-1.22348	0.185859	0.730816	0.417179	0.379678
347.256	347.255650 ± 0.55	2.59514	0.0205344	1.68752	0.0817121	1.08771	-	-	-	-	-	-0.216626	0.852963	0.0690699	0.908106	0.0418633
347.273	347.273250 ± 1.49	-0.842928	2.82427e-05	4.54909	0.000425302	3.3713	0.527475	0.00277427	2.55685	0.0148343	1.82873	0.508307	0.095434	1.0203	0.327799	0.484392
347.292	347.291800 ± 1.61	-0.716427	0.100912	0.996056	0.276788	0.557853	0.0020173	0.9963	0.00160966	0.999658	0.000148663	1.01179	0.0987326	1.00554	0.335171	0.474733
348.222	348.222180 ± 1.04	3.84448	4.3317e-05	4.36334	0.000604864	3.21834	-2.85109	0.000446708	3.34998	0.00314152	2.50286	-	-	-	-	-
348.258	348.258400 ± 0.11	-	-	-	-	-	-	-	-	-	-	-	-	-	-	-
348.259	348.258840 ± 1.02	2.80398	0.0275568	1.55977	0.105818	0.97544	-	-	-	-	-	-0.425473	0.760384	0.118967	0.842237	0.0745655
349.089	349.089220 ± 1.41	0.392628	0.43418	0.36233	0.673637	0.171574	-0.82074	0.121908	0.913968	0.278708	0.55485	0.443149	0.592763	0.227119	0.731736	0.135645
349.198	349.198270 ± 1.09	2.46621	1.89344e-08	7.72275	7.65347e-07	6.11614	-2.57419	1.36745e-08	7.86409	3.84668e-07	6.41491	-1.24631	0.00392054	2.40665	0.0706354	1.15098
349.199	349.198590 ± 0.34	2.81014	0.055237	1.25777	0.178092	0.749356	-4.02378	0.0212674	1.67229	0.0844173	1.07357	-0.880022	0.429557	0.366979	0.617516	0.209352
349.234	349.234360 ± 0.74	2.85868	0.00118333	2.92689	0.00849346	2.07092	-2.09742	0.00548062	2.26117	0.0262664	1.5806	-3.56574	0.000351158	3.4545	0.0247087	1.60715
349.235	349.234690 ± 1.22	2.70161	1.36097e-05	4.86615	0.000232272	3.634	-2.9801	3.92974e-06	5.40564	5.18886e-05	4.28493	-1.28725	0.0257831	1.58866	0.216116	0.665313
349.274	349.273740 ± 0.83	-2.52014	0.13129	0.88177	0.332773	0.477851	-	-	-	-	-	4.89865	0.0614606	1.2114	0.278115	0.555776
350.202	350.201760 ± 0.90	-	-	-	-	-	-	-	-	-	-	-	-	-	-	-
350.238	350.237890 ± 1.95	5.40623	1.35814e-05	4.86706	0.000232272	3.634	-	-	-	-	-	-3.02772	0.000751737	3.12393	0.0323047	1.49073
350.341	350.341440 ± 0.13	0.625801	0.712952	0.14694	0.847597	0.0718108	0.367589	0.844105	0.0736035	0.92865	0.032148	-	-	-	-	-
350.342	350.341670 ± 0.94	-0.826506	0.128363	0.89156	0.327518	0.484765	-0.679073	0.227384	0.64324	0.419138	0.377643	1.75149	0.0182398	1.73898	0.185548	0.731544
351.214	351.213910 ± 1.72	3.85421	4.12958e-08	7.38409	1.37892e-06	5.86046	-4.87804	1.35447e-08	7.86823	3.84668e-07	6.41491	-1.93719	0.000561592	3.25058	0.0282749	1.5486
352.217	352.217220 ± 1.16	5.15426	1.36075e-05	4.86622	0.000232272	3.634	-	-	-	-	-	-2.77575	0.00167727	2.7754	0.0447746	1.34897
353.229	353.229300 ± 0.46	-	-	-	-	-	-	-	-	-	-	-	-	-	-	-
353.23	353.229660 ± 0.45	3.99039	0.00544481	2.26402	0.0298687	1.52478	-	-	-	-	-	-1.61187	0.152618	0.816393	0.390459	0.408425
353.266	353.266010 ± 1.80	-0.245843	0.0113359	1.94554	0.0515146	1.28807	0.0183501	0.846168	0.0725432	0.92865	0.032148	0.377247	0.0226283	1.64535	0.203654	0.691106
353.268	353.268270 ± 1.04	-0.0597497	0.878974	0.0560241	0.957827	0.0187131	-0.186394	0.638684	0.194714	0.784115	0.10562	0.371144	0.47852	0.3201	0.644129	0.191027
353.269	353.268680 ± 0.41	1.03235	0.393398	0.405168	0.651142	0.186324	-	-	-	-	-	1.34616	0.409858	0.387366	0.611234	0.213793
354.269	354.269250 ± 1.43	-0.250535	0.00807021	2.09312	0.0397303	1.40088	0.100824	0.288303	0.540151	0.487028	0.312446	0.266858	0.0705739	1.15136	0.289291	0.538665
354.27	354.269580 ± 0.27	-0.591657	0.496524	0.30406	0.711437	0.147864	-1.41548	0.115442	0.937635	0.2746	0.5613	2.01326	0.092695	1.03294	0.32181	0.492401
355.069	355.069440 ± 0.24	0.00203704	0.995853	0.00180458	0.999994	2.71401e-06	0.518898	0.228044	0.641982	0.41916	0.37762	-1.17505	0.00841332	2.07503	0.115883	0.935982
355.07	355.069730 ± 1.38	-0.0117186	0.859225	0.0658929	0.941495	0.0261819	-0.0730008	0.322819	0.491042	0.515713	0.287592	0.134391	0.0789124	1.10285	0.293645	0.532177
355.281	355.281420 ± 0.30	-0.161682	0.585121	0.232755	0.771785	0.112504	0.475027	0.131648	0.880585	0.290704	0.536548	-0.592658	0.157272	0.803349	0.394987	0.403417
355.282	355.281680 ± 1.12	-0.0923342	0.594969	0.225506	0.773158	0.111732	-0.18618	0.322068	0.492053	0.515713	0.287592	0.420156	0.0858342	1.06634	0.304751	0.516055
356.068	356.068430 ± 0.17	-0.50742	0.444495	0.352134	0.682382	0.165973	1.07993	0.146877	0.833045	0.315696	0.50073	-1.37204	0.0582695	1.23456	0.278115	0.555776
356.069	356.068900 ± 1.26	-0.0225797	0.489388	0.310346	0.710151	0.148649	0.00826628	0.822157	0.0850451	0.913278	0.039397	0.0270249	0.518403	0.285333	0.675827	0.170165
356.07	356.069650 ± 0.50	0.0178789	0.963402	0.0161926	0.990485	0.004152	-0.670492	0.100203	0.99912	0.250904	0.600492	0.8099	0.147263	0.831905	0.388703	0.410383
356.074	356.073680 ± 0.11	0.0459359	0.982086	0.00785034	0.997675	0.00101092	-	-	-	-	-	2.33258	0.442439	0.354146	0.619255	0.20813
356.285	356.284930 ± 1.59	-0.171842	0.234949	0.629026	0.485057	0.314207	0.107395	0.460585	0.33669	0.653505	0.184751	0.128378	0.591206	0.228261	0.73098	0.136094
357.066	357.066400 ± 0.45	-0.0164413	0.947275	0.023524	0.983118	0.00739446	0.361003	0.170286	0.768822	0.344296	0.463068	-0.677843	0.0851803	1.06966	0.303823	0.51738
357.067	357.066720 ± 0.99	-0.0286924	0.736334	0.132925	0.864685	0.0631419	-0.0670855	0.474266	0.323978	0.664858	0.177271	0.154141	0.194371	0.711368	0.427396	0.369169
357.073	357.072880 ± 1.23	0.0630374	0.819911	0.0862332	0.916582	0.0378287	-0.195211	0.514356	0.288736	0.695063	0.157976	0.188044	0.603559	0.21928	0.739169	0.131256
358.065	358.065270 ± 0.55	-0.928183	0.0239357	1.62095	0.0933129	1.03006	1.40256	0.00066003	3.18044	0.00440247	2.3563	-1.11933	0.0696539	1.15705	0.289291	0.538665
358.066	358.065850 ± 0.48	0.137065	0.641486	0.192813	0.799558	0.0971503	-0.41176	0.212821	0.671986	0.400276	0.39764	0.358582	0.354251	0.450689	0.558439	0.253024
359.219	359.219080 ± 1.47	2.90627	0.012334	1.9089	0.0547543	1.26158	-	-	-	-	-	-0.527754	0.692224	0.159753	0.797294	0.0983817
359.333	359.333410 ± 0.20	-1.57941	0.317567	0.498164	0.584872	0.232939	2.5728	0.165945	0.780035	0.338696	0.47019	-	-	-	-	-
359.334	359.333640 ± 0.56	-1.31488	0.190455	0.720207	0.419273	0.377503	0.0994926	0.921744	0.0353896	0.963439	0.016176	1.50684	0.266047	0.575041	0.476668	0.321784
360.323	360.323360 ± 0.97	0.0770588	0.588502	0.230252	0.771785	0.112504	0.0738732	0.583337	0.23408	0.741425	0.129933	-0.276922	0.337294	0.471991	0.54163	0.266297
360.324	360.323620 ± 0.51	-1.15518	0.0356671	1.44773	0.128603	0.89075	0.00134419	0.998076	0.000836279	0.999658	0.000148663	1.4611	0.0547759	1.26141	0.271773	0.565794
361.234	361.234390 ± 0.53	3.39597	0.00287783	2.54094	0.0168715	1.77285	-2.84985	0.00489835	2.30995	0.0240093	1.61962	-3.1291	0.00399936	2.39801	0.0706354	1.15098
361.235	361.234700 ± 1.08	2.90379	0.00147276	2.83187	0.0101899	1.99183	-	-	-	-	-	-0.525283	0.580148	0.236461	0.722996	0.140864
361.326	361.326350 ± 0.48	-0.877195	0.178147	0.74922	0.403342	0.394327	1.39614	0.0316903	1.49907	0.112657	0.948241	-1.2522	0.121466	0.915545	0.358553	0.445446
361.327	361.326790 ± 1.19	-0.398665	0.24466	0.611437	0.497087	0.303568	-0.150156	0.67423	0.171192	0.81151	0.0907062	0.799123	0.102733	0.98829	0.341368	0.466777
362.191	362.190890 ± 0.67	-	-	-	-	-	-	-	-	-	-	-	-	-	-	-
362.238	362.237980 ± 1.67	3.43983	0.000154676	3.81058	0.00182756	2.73813	-	-	-	-	-	-1.06132	0.242255	0.615727	0.454841	0.34214
363.191	363.191290 ± 0.88	-	-	-	-	-	-0.0506932	0.968531	0.0138866	0.989952	0.00438602	3.30943	0.196239	0.707214	0.427857	0.368701
363.214	363.213960 ± 1.27	3.18103	0.00541978	2.26602	0.0298687	1.52478	-	-	-	-	-	-0.802522	0.515987	0.287362	0.674618	0.170942
363.25	363.250260 ± 1.26	3.18648	8.89226e-05	4.05099	0.00113821	2.94378	-4.32754	1.34582e-05	4.87101	0.000158317	3.80047	-1.25809	0.164099	0.784894	0.400671	0.397212
363.251	363.250660 ± 0.15	1.36797	0.364181	0.438683	0.632785	0.198744	-	-	-	-	-	1.01054	0.632938	0.198639	0.764266	0.116756
364.253	364.253330 ± 0.53	-	-	-	-	-	-	-	-	-	-	-	-	-	-	-
364.254	364.253730 ± 0.72	2.72442	0.0172971	1.76203	0.0725912	1.13912	-	-	-	-	-	-0.34591	0.764141	0.116827	0.843477	0.0739267
365.193	365.193200 ± 0.92	-	-	-	-	-	-	-	-	-	-	-	-	-	-	-
365.229	365.229360 ± 0.50	-	-	-	-	-	-	-	-	-	-	-	-	-	-	-
365.23	365.229690 ± 0.91	-	-	-	-	-	-	-	-	-	-	-	-	-	-	-
367.209	367.208920 ± 1.22	5.2656	0.000355908	3.44866	0.00332701	2.47795	-	-	-	-	-	-2.88708	0.00483989	2.31516	0.0797038	1.09852
367.245	367.245180 ± 1.22	4.32059	6.10243e-07	6.2145	1.51183e-05	4.8205	-4.34798	9.68519e-07	6.01389	1.58786e-05	4.79919	-2.99561	4.0254e-05	4.39519	0.00445094	2.35155
367.246	367.245570 ± 0.16	-	-	-	-	-	-	-	-	-	-	-	-	-	-	-
367.281	367.281420 ± 0.20	1.27762	0.588888	0.229968	0.771785	0.112504	-0.284226	0.89037	0.0504295	0.947977	0.0232022	-	-	-	-	-
367.282	367.281730 ± 0.84	-0.330761	0.662861	0.178577	0.813223	0.0897904	-0.297151	0.717272	0.144316	0.84531	0.0729841	0.875272	0.370666	0.431017	0.573664	0.241342
367.3	367.300020 ± 1.67	-0.898709	2.23872e-10	9.65	1.71934e-08	7.76464	0.628947	6.80403e-07	6.16723	1.25777e-05	4.9004	0.435484	0.018662	1.72904	0.185548	0.731544
368.248	368.248360 ± 0.18	-	-	-	-	-	-	-	-	-	-	-	-	-	-	-
368.249	368.248680 ± 0.60	-	-	-	-	-	-	-	-	-	-	-	-	-	-	-
368.425	368.424940 ± 0.89	2.02497	0.466978	0.330704	0.699101	0.15546	-	-	-	-	-	0.353538	0.864994	0.0629867	0.914782	0.0386825
369.115	369.115370 ± 0.45	-	-	-	-	-	-	-	-	-	-	-	-	-	-	-
369.116	369.115620 ± 0.41	-	-	-	-	-	4.02604	0.00506559	2.29537	0.0246424	1.60832	-0.767302	0.546295	0.262573	0.694306	0.158449
369.297	369.297220 ± 1.08	-0.481632	0.106692	0.97187	0.289276	0.538688	0.873776	0.00253642	2.59578	0.0137905	1.86042	-0.798672	0.0979857	1.00884	0.334101	0.476122
369.298	369.297620 ± 0.23	0.438759	0.622326	0.205982	0.787467	0.103767	-	-	-	-	-	1.93975	0.130216	0.885336	0.364117	0.438759
371.1	371.100430 ± 0.24	-	-	-	-	-	-	-	-	-	-	-	-	-	-	-
371.101	371.101020 ± 1.62	0.00157531	0.764589	0.116572	0.877734	0.056637	0.009842	0.0147862	1.83014	0.0617205	1.20957	-0.018906	0.0665878	1.17661	0.283181	0.547935
371.102	371.101520 ± 0.05	0.866734	0.477964	0.320605	0.703211	0.152914	-	-	-	-	-	1.51178	0.330801	0.480433	0.538679	0.26867
371.149	371.148700 ± 0.45	-	-	-	-	-	-	-	-	-	-	-	-	-	-	-
371.206	371.206240 ± 0.82	-	-	-	-	-	-	-	-	-	-	-	-	-	-	-
372.099	372.099440 ± 0.05	-1.23538	0.419135	0.377646	0.670396	0.173669	2.22877	0.197305	0.704863	0.382204	0.417705	-	-	-	-	-
372.1	372.099960 ± 1.37	-0.0729893	0.0321841	1.49236	0.118834	0.92506	0.00440741	0.903579	0.0440339	0.952143	0.021298	0.120693	0.0242186	1.61585	0.21062	0.6765
372.101	372.100910 ± 1.52	0.0878214	0.175751	0.755102	0.401135	0.396709	0.0515677	0.43057	0.365956	0.628847	0.201455	-0.25725	0.0479676	1.31905	0.257826	0.588674
373.098	373.098000 ± 1.44	-0.0167949	0.119878	0.921259	0.31422	0.502766	0.0346149	9.70215e-05	4.01313	0.000909752	3.04108	-0.0263284	0.203676	0.69106	0.43669	0.359827
373.099	373.098550 ± 0.03	-	-	-	-	-	-	-	-	-	-	-	-	-	-	-
373.104	373.104040 ± 1.19	0.0444303	0.43963	0.356913	0.680717	0.167033	0.0762569	0.125639	0.900875	0.28493	0.545261	-0.215282	0.0786766	1.10415	0.293645	0.532177
373.183	373.183060 ± 1.42	-3.38284	0.0202356	1.69388	0.0813661	1.08956	2.62394	0.0570901	1.24344	0.169437	0.770991	-0.151813	0.89279	0.0492509	0.93276	0.0302302
374.096	374.096320 ± 0.54	0.00437314	0.985828	0.00619874	0.999994	2.71401e-06	0.323475	0.199531	0.69999	0.384216	0.415425	-0.63983	0.104086	0.982606	0.341368	0.466777
374.097	374.096780 ± 0.49	-0.0435405	0.907544	0.0421323	0.964978	0.0154825	-0.206204	0.609103	0.215309	0.75641	0.121243	0.372456	0.44574	0.350918	0.620034	0.207585
375.092	375.091920 ± 1.29	2.39655	0.000308315	3.51101	0.00299729	2.52327	-	-	-	-	-	-0.0180374	0.981034	0.00831609	0.983575	0.00719243
375.214	375.214100 ± 0.53	1.35277	0.357081	0.447233	0.627548	0.202353	-	-	-	-	-	1.02574	0.628436	0.201739	0.761204	0.118499
375.25	375.250290 ± 1.34	0.904156	0.000805161	3.09412	0.00630983	2.19998	-0.960214	0.000130686	3.88377	0.00114262	2.9421	-0.231615	0.503079	0.298363	0.662217	0.179
375.251	375.250640 ± 0.45	0.0810057	0.917763	0.0372694	0.970857	0.0128448	-1.28267	0.0967406	1.01439	0.250192	0.601727	1.22785	0.111062	0.954435	0.346831	0.459882
376.253	376.253370 ± 0.47	2.52769	0.00679952	2.16752	0.0353767	1.45128	-2.66838	0.00481352	2.31754	0.0237737	1.6239	-1.26428	0.247783	0.605929	0.459114	0.33808
376.254	376.253740 ± 1.27	1.58508	0.0575676	1.23982	0.182694	0.738276	-3.47769	0.00161237	2.79254	0.0093982	2.02696	0.433126	0.673063	0.171944	0.789319	0.102747
377.229	377.229350 ± 0.48	-	-	-	-	-	-	-	-	-	-	-	-	-	-	-
377.23	377.229720 ± 0.81	2.27957	0.0328972	1.48284	0.12031	0.9197	-	-	-	-	-	0.0989378	0.935481	0.0289651	0.953457	0.0206989
377.266	377.265930 ± 1.80	0.714415	7.46959e-06	5.1267	0.000146386	3.8345	-0.80071	1.48837e-07	6.82729	3.32061e-06	5.47878	-0.100228	0.642532	0.192105	0.771038	0.112924
378.269	378.269180 ± 1.45	0.976417	5.44086e-06	5.26433	0.000113554	3.9448	-1.04255	5.05165e-06	5.29657	6.53684e-05	4.18463	-0.255538	0.413824	0.383184	0.613602	0.212113
378.27	378.269590 ± 0.26	-0.83208	0.489254	0.310466	0.710151	0.148649	-0.495464	0.677303	0.169217	0.81151	0.0907062	1.60915	0.354494	0.450392	0.558439	0.253024
379.1	379.099780 ± 1.17	-4.20714	0.000788745	3.10306	0.00629529	2.20098	0.536932	0.486149	0.313231	0.673585	0.171608	2.43377	0.0411627	1.3855	0.252869	0.597104
379.245	379.245190 ± 1.36	4.33272	8.57562e-06	5.06673	0.000160636	3.79416	-	-	-	-	-	-1.95421	0.0307292	1.51245	0.227177	0.643635
379.246	379.245590 ± 0.07	1.39503	0.446953	0.349738	0.683761	0.165096	-	-	-	-	-	0.983479	0.647198	0.188963	0.773042	0.111797
379.281	379.281380 ± 0.51	1.1838	0.311721	0.506235	0.576871	0.238921	-0.997365	0.441779	0.354795	0.637978	0.195195	-0.744676	0.582059	0.235033	0.723135	0.14078
379.282	379.281700 ± 0.79	2.50269	0.0307998	1.51145	0.115003	0.939289	-	-	-	-	-	-0.124174	0.910407	0.0407643	0.938289	0.0276633
380.249	380.248690 ± 0.45	2.77791	0.108352	0.965162	0.291981	0.534646	-	-	-	-	-	-0.399399	0.792843	0.100813	0.855087	0.0679896
381.079	381.079070 ± 1.86	0.23233	0.0376403	1.42435	0.135083	0.869399	-0.165324	0.15231	0.817272	0.322041	0.492089	-0.160403	0.450933	0.345888	0.620034	0.207585
381.224	381.224330 ± 0.47	-	-	-	-	-	-	-	-	-	-	-	-	-	-	-
381.225	381.224660 ± 0.45	-	-	-	-	-	-	-	-	-	-	-	-	-	-	-
381.26	381.260440 ± 0.22	-	-	-	-	-	-	-	-	-	-	-	-	-	-	-
381.261	381.260890 ± 1.42	4.55598	5.70719e-05	4.24358	0.000755711	3.12164	-	-	-	-	-	-2.17746	0.0183024	1.73749	0.185548	0.731544
381.279	381.279150 ± 1.39	-0.985431	2.44971e-05	4.61089	0.000383954	3.41572	0.805363	0.000608442	3.21578	0.00414381	2.3826	0.284378	0.378727	0.421674	0.583933	0.233637
381.28	381.279630 ± 0.20	-	-	-	-	-	-0.285813	0.86824	0.0613602	0.936252	0.0286072	3.54455	0.203594	0.691235	0.43669	0.359827
381.297	381.297260 ± 1.13	-0.190595	0.0878176	1.05642	0.246146	0.608808	0.135431	0.207442	0.683103	0.392442	0.406225	0.11597	0.61675	0.209891	0.748314	0.125916
381.298	381.297580 ± 0.30	-0.924559	0.189315	0.722814	0.419273	0.377503	-0.804619	0.220407	0.656774	0.409781	0.387449	1.93609	0.100217	0.999057	0.338726	0.470151
381.315	381.315370 ± 0.33	-0.669336	0.261904	0.581858	0.511812	0.290889	0.668944	0.306876	0.513037	0.506502	0.295419	0.0291079	0.970279	0.0131035	0.977859	0.00972375
381.316	381.315720 ± 1.21	-1.19556	4.14351e-05	4.38263	0.000589299	3.22966	0.393643	0.168419	0.773608	0.34159	0.466494	1.08121	0.000168314	3.77388	0.0162844	1.78823
382.082	382.082320 ± 0.79	0.637911	0.259261	0.586263	0.511812	0.290889	-0.195194	0.740563	0.130438	0.85509	0.0679883	-1.06443	0.185808	0.730936	0.417179	0.379678
382.083	382.082690 ± 0.42	0.544533	0.749245	0.125376	0.869184	0.0608884	-	-	-	-	-	1.83398	0.489688	0.310081	0.65348	0.184768
382.264	382.264150 ± 1.10	-	-	-	-	-	-	-	-	-	-	-	-	-	-	-
382.3	382.300380 ± 0.68	-0.369307	0.152012	0.818123	0.363838	0.439092	0.411819	0.126831	0.896773	0.28493	0.545261	-0.035759	0.932785	0.0302185	0.953457	0.0206989
382.301	382.300810 ± 1.09	-0.309898	0.426596	0.369983	0.672601	0.172243	-0.423124	0.289902	0.537748	0.488292	0.31132	0.979321	0.0838927	1.07628	0.300616	0.521989
383.077	383.077300 ± 0.15	-	-	-	-	-	-	-	-	-	-	-	-	-	-	-
383.095	383.094720 ± 0.77	-	-	-	-	-	3.95057	0.000940769	3.02652	0.00596742	2.22421	-0.691836	0.581012	0.235815	0.722996	0.140864
383.145	383.144770 ± 1.10	-0.919063	0.507921	0.294204	0.718385	0.143643	-1.40419	0.334756	0.475272	0.525697	0.279264	2.31077	0.294012	0.531635	0.507958	0.294172
383.203	383.203420 ± 0.33	-0.639562	0.391302	0.407488	0.64907	0.187708	1.30563	0.119047	0.92428	0.276232	0.558727	-1.78703	0.0746618	1.1269	0.293341	0.532627
383.204	383.203760 ± 1.33	-0.252163	0.260678	0.583895	0.511812	0.290889	-0.137456	0.558457	0.253011	0.722217	0.141333	0.589306	0.0661607	1.1794	0.282919	0.548337
383.24	383.240080 ± 1.17	-	-	-	-	-	-	-	-	-	-	-	-	-	-	-
383.295	383.294830 ± 1.49	-2.37093	7.6905e-08	7.11405	2.10939e-06	5.67584	1.28597	0.00106943	2.97085	0.00652757	2.18525	0.981047	0.0313149	1.50425	0.227177	0.643635
384.193	384.193280 ± 0.87	-1.21844	0.491571	0.308413	0.710151	0.148649	2.21183	0.291556	0.535277	0.488697	0.31096	-	-	-	-	-
384.207	384.207150 ± 1.49	-	-	-	-	-	0.696441	0.642585	0.19207	0.785921	0.104621	2.56229	0.249876	0.602276	0.461584	0.335749
385.185	385.185260 ± 0.61	0.821423	0.631226	0.199815	0.792127	0.101205	-	-	-	-	-	1.55709	0.529015	0.276532	0.679818	0.167607
385.186	385.185740 ± 0.44	-0.176036	0.903737	0.043958	0.964978	0.0154825	-	-	-	-	-	2.55455	0.259681	0.585559	0.471397	0.326613
389.178	389.178010 ± 1.03	-	-	-	-	-	-	-	-	-	-	-	-	-	-	-
391.245	391.245080 ± 1.17	-	-	-	-	-	-	-	-	-	-	-	-	-	-	-
393.082	393.082440 ± 0.43	-1.2822	0.166679	0.778119	0.387908	0.411272	1.90313	0.0832419	1.07966	0.229181	0.639821	-1.77522	0.061181	1.21338	0.278115	0.555776
393.083	393.082910 ± 1.62	-0.0833061	0.0199793	1.69942	0.0811858	1.09052	0.00258079	0.942816	0.0255728	0.973724	0.011564	0.140952	0.0319686	1.49528	0.227177	0.643635
393.209	393.209270 ± 0.62	-0.555027	0.355262	0.449451	0.625782	0.203577	-0.173244	0.768967	0.114092	0.873135	0.0589186	1.01487	0.240603	0.618698	0.453107	0.343799
393.261	393.260840 ± 1.21	1.45329	0.0383914	1.41577	0.135874	0.866864	-	-	-	-	-	0.925225	0.346477	0.460326	0.552935	0.257326
393.297	393.297220 ± 1.32	-0.0457689	0.669873	0.174007	0.817906	0.0872968	0.103264	0.250325	0.601495	0.447405	0.3493	-0.0889079	0.60482	0.218374	0.739334	0.131159
393.298	393.297590 ± 0.16	0.0448136	0.957047	0.0190669	0.985271	0.00644448	-1.93934	0.0411703	1.38542	0.134531	0.871177	1.62888	0.179978	0.74478	0.411393	0.385743
394.081	394.081380 ± 0.10	-2.99081	0.0267398	1.57284	0.103718	0.984146	2.93036	0.034406	1.46337	0.119679	0.921983	-0.967149	0.444808	0.351828	0.620034	0.207585
394.082	394.081850 ± 1.19	-0.234426	0.00151085	2.82078	0.0103601	1.98464	0.0597064	0.383733	0.415971	0.583568	0.233908	0.301399	0.0319467	1.49557	0.227177	0.643635
394.083	394.082920 ± 1.63	-0.0291381	0.785776	0.104702	0.891397	0.049929	0.0184893	0.863484	0.0637455	0.934123	0.0295957	0.0222366	0.896606	0.0473983	0.93276	0.0302302
394.301	394.300740 ± 0.40	-	-	-	-	-	-	-	-	-	-	-	-	-	-	-
395.08	395.079930 ± 1.54	-0.154725	5.12607e-05	4.29022	0.00069067	3.16073	0.0666281	0.090388	1.04389	0.239767	0.620211	0.162769	0.0166047	1.77977	0.17901	0.747124
395.204	395.203830 ± 1.36	-	-	-	-	-	-	-	-	-	-	-	-	-	-	-
395.24	395.240150 ± 1.13	-	-	-	-	-	-	-	-	-	-	-	-	-	-	-
395.276	395.276300 ± 0.75	4.74977	0.00284207	2.54637	0.0167901	1.77495	-3.75638	0.00512099	2.29065	0.024726	1.60685	-	-	-	-	-
395.277	395.276690 ± 0.70	3.56211	0.00781895	2.10685	0.0387416	1.41182	-	-	-	-	-	-1.1836	0.246458	0.608257	0.458554	0.338609
396.28	396.279930 ± 1.27	-	-	-	-	-	-	-	-	-	-	-	-	-	-	-
397.074	397.073980 ± 1.71	2.53063	6.23941e-09	8.20486	2.99492e-07	6.52362	-	-	-	-	-	-0.152117	0.774993	0.110702	0.848436	0.0713809
397.219	397.219290 ± 0.60	-	-	-	-	-	-	-	-	-	-	-	-	-	-	-
397.22	397.219660 ± 0.24	-	-	-	-	-	-	-	-	-	-	-	-	-	-	-
397.256	397.255770 ± 1.03	-	-	-	-	-	-	-	-	-	-	-	-	-	-	-
397.31	397.310330 ± 0.55	-2.64518	0.00609342	2.21514	0.0322741	1.49115	1.73678	0.0491256	1.30869	0.151354	0.820007	0.591652	0.570775	0.243535	0.718263	0.143717
403.281	403.281380 ± 0.33	-	-	-	-	-	1.48706	0.416674	0.380203	0.614096	0.211763	1.77167	0.497781	0.302961	0.658603	0.181376
403.282	403.281760 ± 0.88	-1.21802	0.330288	0.481108	0.596849	0.224135	-	-	-	-	-	3.59654	0.0798286	1.09784	0.295633	0.529247
406.329	406.329020 ± 1.38	-0.401652	0.278987	0.554415	0.530721	0.275133	-0.338811	0.381092	0.418971	0.582899	0.234407	1.00509	0.0625159	1.20401	0.278122	0.555765
407.24	407.240060 ± 1.41	3.4965	0.000184051	3.73506	0.00210972	2.67577	-	-	-	-	-	-1.11799	0.130311	0.88502	0.364117	0.438759
407.332	407.332280 ± 0.84	0.1734	0.792838	0.100816	0.896675	0.047365	-1.13591	0.128461	0.89123	0.286098	0.543485	1.01409	0.305856	0.514483	0.518015	0.285658
409.11	409.110270 ± 0.95	-	-	-	-	-	0.158749	0.929995	0.0315194	0.968358	0.0139642	3.09999	0.220649	0.656297	0.440162	0.356388
409.111	409.110650 ± 0.40	-	-	-	-	-	-	-	-	-	-	-	-	-	-	-
409.183	409.183030 ± 1.57	-0.387688	0.0190686	1.71968	0.0778974	1.10848	0.272556	0.0778357	1.10882	0.217068	0.663405	0.225297	0.355322	0.449377	0.558439	0.253024
409.255	409.255420 ± 0.30	-	-	-	-	-	-	-	-	-	-	-	-	-	-	-
409.256	409.255830 ± 1.28	2.45316	2.91034e-05	4.53606	0.000429835	3.3667	-	-	-	-	-	-0.0746507	0.905914	0.0429133	0.937402	0.0280739
410.186	410.186260 ± 0.86	-0.451605	0.46134	0.335979	0.692292	0.159711	0.534694	0.408027	0.389311	0.604104	0.218888	-0.109433	0.895937	0.0477227	0.93276	0.0302302
410.187	410.186680 ± 0.33	-0.0209503	0.988332	0.00509721	0.999994	2.71401e-06	-	-	-	-	-	2.39946	0.26153	0.582479	0.471397	0.326613
410.259	410.258930 ± 1.08	-	-	-	-	-	-	-	-	-	-	-	-	-	-	-
411.141	411.141210 ± 1.41	1.67551	0.000516981	3.28653	0.00441157	2.35541	-2.96019	3.269e-07	6.48559	6.82271e-06	5.16604	0.160617	0.761248	0.118474	0.842237	0.0745655
411.142	411.141590 ± 0.23	1.19093	0.366634	0.435768	0.634177	0.197789	-	-	-	-	-	1.18758	0.488118	0.311475	0.652764	0.185243
411.198	411.198400 ± 0.35	-0.683161	0.343813	0.463678	0.614065	0.211785	-2.1287	0.00835617	2.07799	0.0375447	1.42545	2.43016	0.0427305	1.36926	0.254664	0.594032
411.199	411.198740 ± 1.11	-0.422763	0.431761	0.364757	0.672601	0.172243	-3.45418	6.66459e-06	5.17623	8.45488e-05	4.07289	2.53476	0.00480024	2.31874	0.0797038	1.09852
411.271	411.271300 ± 0.64	-	-	-	-	-	-	-	-	-	-	-	-	-	-	-
411.272	411.271620 ± 0.39	-	-	-	-	-	-	-	-	-	-	-	-	-	-	-
412.144	412.144270 ± 0.25	-	-	-	-	-	-	-	-	-	-	-	-	-	-	-
412.145	412.144740 ± 0.64	1.35281	0.390826	0.408017	0.64907	0.187708	-	-	-	-	-	1.0257	0.630762	0.200135	0.762827	0.117574
412.202	412.202070 ± 1.17	-3.64438	0.0073612	2.13305	0.0375433	1.42547	-	-	-	-	-	6.0229	0.00142613	2.84584	0.0429216	1.36732
413.17	413.170330 ± 0.51	-	-	-	-	-	-	-	-	-	-	-	-	-	-	-
413.171	413.170680 ± 0.88	-	-	-	-	-	-	-	-	-	-	-	-	-	-	-
413.214	413.214240 ± 0.82	2.91045	0.00908735	2.04156	0.0433484	1.36303	-	-	-	-	-	-0.53194	0.594993	0.225488	0.73332	0.134707
413.266	413.266000 ± 1.64	-0.123403	0.238497	0.622517	0.487143	0.312343	-0.163978	0.0851665	1.06973	0.231524	0.635404	0.43775	0.0222515	1.65264	0.203654	0.691106
415.318	415.318050 ± 1.29	0.5067	0.68379	0.165077	0.827009	0.0824898	0.486689	0.687613	0.162656	0.81931	0.0865518	-	-	-	-	-
417.051	417.051310 ± 0.98	0.0193814	0.966899	0.014619	0.992229	0.00338829	-0.433189	0.36591	0.436625	0.565021	0.247935	0.558117	0.426297	0.370287	0.617516	0.209352
421.113	421.112780 ± 0.59	-	-	-	-	-	-	-	-	-	-	-	-	-	-	-
422.303	422.302910 ± 1.00	0.110074	0.85936	0.0658251	0.941495	0.0261819	-1.17972	0.101215	0.994756	0.250904	0.600492	1.12243	0.21198	0.673705	0.437714	0.35881
423.081	423.080840 ± 0.96	1.58685	0.144048	0.841494	0.353446	0.451677	-1.71155	0.144769	0.839326	0.314313	0.502638	-0.557802	0.680897	0.166919	0.792697	0.100893
425.157	425.156910 ± 1.54	1.3098	0.101454	0.99373	0.277284	0.557075	-3.54053	0.00122851	2.91062	0.00735967	2.13314	0.756656	0.42359	0.373054	0.617516	0.209352
425.178	425.178020 ± 1.44	0.686958	0.043287	1.36364	0.14975	0.824635	-1.25219	0.000831058	3.08037	0.00543126	2.2651	0.433061	0.357986	0.446134	0.559856	0.251924
425.214	425.214260 ± 1.16	-0.0638024	0.554464	0.256126	0.755015	0.122044	0.115733	0.232413	0.633739	0.424443	0.372181	-0.0767282	0.735063	0.133675	0.828769	0.0815667
425.215	425.214600 ± 0.40	-0.812163	0.135741	0.867287	0.340684	0.467648	-0.420908	0.455021	0.341969	0.648455	0.18812	1.52601	0.0499052	1.30185	0.263286	0.579573
426.217	426.217390 ± 0.54	-0.0451901	0.850728	0.0702094	0.936756	0.0283736	0.336189	0.167365	0.776336	0.340519	0.467859	-0.549401	0.169387	0.771119	0.4057	0.391794
426.218	426.217800 ± 0.93	-0.456238	0.238218	0.623026	0.487143	0.312343	-0.230118	0.584257	0.233396	0.741425	0.129933	0.957967	0.0603875	1.21905	0.278115	0.555776
427.136	427.136190 ± 1.13	-	-	-	-	-	-	-	-	-	-	-	-	-	-	-
427.194	427.193860 ± 0.84	-	-	-	-	-	-	-	-	-	-	-	-	-	-	-
429.209	429.209170 ± 0.75	2.05939	0.0582583	1.23464	0.184125	0.734887	-2.30406	0.0452477	1.3444	0.140746	0.851563	-0.784556	0.53844	0.268863	0.687049	0.163012
429.373	429.372750 ± 0.65	3.72955	0.00983117	2.00739	0.0457596	1.33952	-	-	-	-	-	-1.35104	0.25206	0.598497	0.46336	0.334082
431.313	431.313120 ± 0.80	-0.30933	0.822821	0.0846948	0.917593	0.0373497	-	-	-	-	-	2.68784	0.246077	0.608928	0.458554	0.338609
433.029	433.028950 ± 0.60	-1.52919	0.280594	0.551922	0.532086	0.274018	-1.45229	0.305475	0.515025	0.506502	0.295419	2.84586	0.140823	0.851327	0.38441	0.415205
433.112	433.112410 ± 0.74	-	-	-	-	-	1.12862	0.623892	0.204891	0.771813	0.112488	2.13011	0.461825	0.335523	0.629318	0.20113
433.113	433.112780 ± 1.15	-	-	-	-	-	-1.09235	0.438912	0.357622	0.637978	0.195195	4.35109	0.0560653	1.25131	0.272922	0.563962
434.116	434.116020 ± 1.06	-	-	-	-	-	-	-	-	-	-	-	-	-	-	-
435.062	435.061970 ± 0.78	-0.25392	0.813234	0.0897843	0.911772	0.0401137	-1.90661	0.126393	0.898277	0.28493	0.545261	1.923	0.203513	0.691408	0.43669	0.359827
435.128	435.128270 ± 0.72	-	-	-	-	-	-	-	-	-	-	-	-	-	-	-
435.129	435.128650 ± 0.42	-	-	-	-	-	-	-	-	-	-	-	-	-	-	-
437.193	437.193160 ± 1.50	-1.61957	5.65627e-09	8.24747	2.89601e-07	6.5382	1.21361	1.81527e-06	5.74106	2.66928e-05	4.57361	0.443666	0.177678	0.750365	0.410571	0.386611
437.194	437.193600 ± 0.15	-	-	-	-	-	1.08778	0.633955	0.197942	0.779789	0.108023	2.17096	0.457638	0.339478	0.626075	0.203374
437.235	437.235360 ± 0.46	1.66567	0.23615	0.626812	0.486228	0.31316	-0.672278	0.589833	0.229271	0.743903	0.128484	-	-	-	-	-
437.236	437.235730 ± 0.73	-0.313121	0.427302	0.369265	0.672601	0.172243	-0.507926	0.224656	0.648482	0.415293	0.381646	1.06539	0.046266	1.33474	0.257826	0.588674
438.238	438.238390 ± 0.48	-	-	-	-	-	-	-	-	-	-	-	-	-	-	-
438.239	438.238740 ± 1.02	-	-	-	-	-	-	-	-	-	-	-	-	-	-	-
439.23	439.230080 ± 1.15	-	-	-	-	-	-0.187325	0.908627	0.0416145	0.955905	0.0195853	3.44606	0.128832	0.889976	0.364117	0.438759
439.242	439.241960 ± 1.47	-	-	-	-	-	-	-	-	-	-	-	-	-	-	-
441.152	441.151910 ± 1.33	3.63768	0.000795108	3.09957	0.00629529	2.20098	-2.64429	0.00408656	2.38864	0.0208189	1.68154	-	-	-	-	-
441.173	441.172970 ± 1.09	3.15631	0.0396856	1.40137	0.13981	0.854463	-2.16292	0.100551	0.997613	0.250904	0.600492	-	-	-	-	-
441.188	441.188290 ± 0.70	-1.02003	0.106972	0.97073	0.289276	0.538688	-0.0531552	0.932873	0.0301775	0.96881	0.0137613	1.38732	0.121834	0.914231	0.358553	0.445446
441.297	441.297220 ± 1.00	0.0487564	0.92471	0.0339945	0.974221	0.0113423	0.490879	0.337038	0.472321	0.527999	0.277367	-1.24089	0.104796	0.979656	0.342244	0.465664
441.298	441.297680 ± 0.24	0.632898	0.625752	0.203597	0.78842	0.103242	-	-	-	-	-	1.74561	0.335371	0.474475	0.540785	0.266975
451.23	451.229760 ± 0.28	-	-	-	-	-	-	-	-	-	-	-	-	-	-	-
454.233	454.233320 ± 0.73	-	-	-	-	-	-	-	-	-	-	-	-	-	-	-
454.234	454.233710 ± 0.61	-	-	-	-	-	-	-	-	-	-	-	-	-	-	-
455.225	455.224950 ± 1.18	-	-	-	-	-	-1.13505	0.472633	0.325476	0.664858	0.177271	4.39378	0.119638	0.922132	0.356152	0.448364
457.277	457.277030 ± 1.17	-	-	-	-	-	-	-	-	-	-	-	-	-	-	-
459.28	459.279940 ± 1.22	0.608011	0.500229	0.300831	0.714082	0.146252	-2.41703	0.0297021	1.52721	0.108484	0.964634	1.21115	0.326287	0.4864	0.537857	0.269333
467.152	467.152160 ± 1.45	0.999717	0.00683782	2.16508	0.0353767	1.45128	-4.48895	9.90984e-13	12.0039	1.28233e-10	9.892	1.23058	0.0123278	1.90911	0.144571	0.839917
467.153	467.152620 ± 0.14	-0.00703811	0.996634	0.00146437	0.999994	2.71401e-06	-	-	-	-	-	2.38555	0.433034	0.363478	0.617516	0.209352
468.249	468.249160 ± 1.36	-	-	-	-	-	-3.22122	0.00155114	2.80935	0.00912354	2.03984	6.47995	1.92416e-05	4.71576	0.00248217	2.60517
468.25	468.249590 ± 0.22	-	-	-	-	-	-	-	-	-	-	-	-	-	-	-
469.252	469.252350 ± 0.51	-	-	-	-	-	-	-	-	-	-	-	-	-	-	-
469.253	469.252800 ± 0.92	-	-	-	-	-	-	-	-	-	-	-	-	-	-	-
469.365	469.365120 ± 1.51	0.841872	0.140692	0.851731	0.348553	0.457731	-0.936791	0.0988629	1.00497	0.25084	0.600602	-0.14918	0.84569	0.0727888	0.901604	0.0449844
473.199	473.199190 ± 1.21	-2.22788	5.86572e-11	10.2317	6.43553e-09	8.19142	0.771666	0.00443156	2.35344	0.0222265	1.65313	1.48108	0.000488428	3.3112	0.0282749	1.5486
473.2	473.199640 ± 0.20	-	-	-	-	-	-1.56338	0.297685	0.526244	0.496875	0.303753	4.82211	0.0728834	1.13737	0.289291	0.538665
474.16	474.160340 ± 0.34	2.94422	0.00366298	2.43617	0.0208383	1.68114	-	-	-	-	-	-0.565708	0.574788	0.240493	0.721046	0.142037
474.161	474.160720 ± 0.68	0.746344	0.322076	0.492041	0.589144	0.229779	-	-	-	-	-	1.63217	0.153875	0.812833	0.391773	0.406965
474.203	474.202800 ± 0.63	-	-	-	-	-	-0.868567	0.569552	0.244467	0.729703	0.136854	4.1273	0.104049	0.982762	0.341368	0.466777
475.325	475.325300 ± 0.46	2.4487	0.124773	0.90388	0.32255	0.491403	-	-	-	-	-	-0.0701885	0.965109	0.0154236	0.973917	0.011478
475.326	475.325730 ± 0.23	-	-	-	-	-	-	-	-	-	-	-	-	-	-	-
478.192	478.191890 ± 1.05	1.99928	0.000472088	3.32598	0.00407375	2.39001	-4.50943	2.85886e-07	6.54381	6.16561e-06	5.21002	0.173148	0.801516	0.0960876	0.862828	0.0640755
479.116	479.115930 ± 1.15	1.35997	0.0180858	1.74266	0.0753797	1.12275	-	-	-	-	-	1.01854	0.216698	0.664145	0.438888	0.357646
481.168	481.167870 ± 1.34	0.295881	0.739648	0.130975	0.866814	0.062074	-	-	-	-	-	2.08263	0.118514	0.926232	0.356152	0.448364
481.204	481.204200 ± 1.00	-	-	-	-	-	-	-	-	-	-	-	-	-	-	-
481.205	481.204690 ± 0.22	-	-	-	-	-	-	-	-	-	-	-	-	-	-	-
481.262	481.261900 ± 1.11	0.131628	0.676086	0.169998	0.821572	0.0853541	-0.617946	0.0686452	1.16339	0.197393	0.704668	0.603451	0.176017	0.754445	0.410265	0.386935
482.265	482.264960 ± 1.23	-	-	-	-	-	-	-	-	-	-	-	-	-	-	-
483.147	483.147120 ± 1.46	1.74216	6.41584e-08	7.19275	1.89514e-06	5.72236	-3.59897	4.5273e-15	14.3442	1.46458e-12	11.8343	0.283967	0.579103	0.237244	0.722996	0.140864
483.148	483.147600 ± 0.11	1.0129	0.409535	0.387709	0.66355	0.178126	-	-	-	-	-	1.36562	0.408382	0.388934	0.611234	0.213793
484.15	484.150320 ± 0.33	-	-	-	-	-	-	-	-	-	-	-	-	-	-	-
484.151	484.150720 ± 0.53	0.27086	0.764376	0.116693	0.877734	0.056637	-	-	-	-	-	2.10765	0.125289	0.902089	0.360496	0.4431
484.244	484.244090 ± 1.41	-	-	-	-	-	-	-	-	-	-	-	-	-	-	-
485.36	485.360050 ± 0.96	-	-	-	-	-	-	-	-	-	-	-	-	-	-	-
493.133	493.133400 ± 0.10	-	-	-	-	-	-	-	-	-	-	-	-	-	-	-
493.134	493.133870 ± 1.37	-	-	-	-	-	5.45844	2.94639e-17	16.5307	1.90632e-14	13.7198	-2.1997	0.00538435	2.26887	0.0868227	1.06137
495.09	495.089880 ± 0.34	-0.236576	0.908437	0.0417054	0.964978	0.0154825	-	-	-	-	-	2.61509	0.420422	0.376315	0.617516	0.209352
496.339	496.339310 ± 0.39	-	-	-	-	-	0.665688	0.662201	0.17901	0.800831	0.0964594	2.59305	0.418232	0.378583	0.617516	0.209352
496.34	496.339840 ± 0.85	-0.242292	0.77842	0.108786	0.889552	0.0508286	-1.51281	0.113375	0.945481	0.270678	0.567546	1.71814	0.162603	0.788871	0.399805	0.398152
497.162	497.162370 ± 0.21	-	-	-	-	-	-	-	-	-	-	-	-	-	-	-
497.163	497.162820 ± 1.18	1.8111	0.000355078	3.44968	0.00332701	2.47795	-2.21664	0.000209446	3.67893	0.00169326	2.77128	-0.451641	0.48551	0.313802	0.651273	0.186237
497.199	497.199160 ± 0.71	-0.983	0.570567	0.243693	0.767283	0.115044	-	-	-	-	-	3.36151	0.212875	0.671875	0.437714	0.35881
498.259	498.259370 ± 0.40	-5.2929	2.24639e-05	4.64851	0.000359422	3.44439	3.53226	0.000211985	3.6737	0.00169326	2.77128	-0.579661	0.412137	0.384958	0.612273	0.213055
498.26	498.259800 ± 1.19	-5.27659	6.62929e-12	11.1785	1.0882e-09	8.96329	1.56214	0.000159926	3.79608	0.00136073	2.86623	1.54851	0.00236282	2.62657	0.052252	1.2819
499.142	499.142060 ± 1.17	-	-	-	-	-	1.02643	0.201555	0.695606	0.386675	0.412654	2.2323	0.191334	0.718209	0.425552	0.371047
499.262	499.262400 ± 0.06	-	-	-	-	-	-	-	-	-	-	-	-	-	-	-
499.263	499.263080 ± 1.35	-	-	-	-	-	2.26028	2.95811e-09	8.52899	1.12582e-07	6.94853	0.998452	0.0291322	1.53563	0.227177	0.643635
499.264	499.263620 ± 0.16	-	-	-	-	-	0.71739	0.738987	0.131363	0.85509	0.0679883	2.54134	0.425671	0.370926	0.617516	0.209352
503.306	503.306140 ± 0.99	0.57841	0.520956	0.283199	0.732773	0.13503	-2.38436	0.0316365	1.49981	0.112657	0.948241	1.23178	0.320728	0.493863	0.533431	0.272922
511.397	511.397010 ± 0.99	-0.728209	0.13295	0.876312	0.334772	0.47525	0.376364	0.456084	0.340955	0.648541	0.188062	0.567692	0.382885	0.416932	0.589171	0.229759
513.158	513.157870 ± 1.01	-	-	-	-	-	5.06852	2.12411e-05	4.67282	0.000241106	3.61779	-1.80979	0.059567	1.22499	0.278115	0.555776
515.413	515.412880 ± 1.02	-	-	-	-	-	-	-	-	-	-	-	-	-	-	-
520.333	520.332740 ± 0.73	0.544473	0.796038	0.0990663	0.896675	0.047365	-	-	-	-	-	1.83404	0.497005	0.303639	0.658603	0.181376
520.339	520.339380 ± 0.37	-2.43861	0.00542733	2.26541	0.0298687	1.52478	3.432	0.000915741	3.03823	0.00586618	2.23164	-	-	-	-	-
520.34	520.339860 ± 1.31	-0.759182	0.0152705	1.81615	0.0655182	1.18364	0.485306	0.117364	0.930467	0.276058	0.558999	0.45629	0.310876	0.507412	0.522205	0.282159
522.299	522.299280 ± 0.20	1.92264	0.186255	0.729891	0.415344	0.381592	-0.929255	0.509854	0.292554	0.693016	0.159257	-	-	-	-	-
524.036	524.036180 ± 1.13	-0.164178	0.91571	0.038242	0.970021	0.0132188	1.15757	0.39861	0.399452	0.598378	0.223025	-	-	-	-	-
525.288	525.288140 ± 1.02	0.14935	0.633622	0.19817	0.792543	0.100977	-0.574563	0.0892595	1.04935	0.23963	0.620459	0.531397	0.231034	0.636323	0.445937	0.350727
526.291	526.291280 ± 0.24	-	-	-	-	-	-	-	-	-	-	-	-	-	-	-
528.27	528.270190 ± 0.93	-	-	-	-	-	-	-	-	-	-	-	-	-	-	-
535.145	535.144840 ± 0.42	-0.352199	0.837237	0.0771518	0.92651	0.0331501	-	-	-	-	-	2.73071	0.242699	0.614931	0.454841	0.34214
535.181	535.180990 ± 1.15	0.796381	0.0443853	1.35276	0.151502	0.819582	-4.15665	8.41288e-11	10.0751	5.44313e-09	8.26415	1.40394	0.00553338	2.25701	0.0874048	1.05846
537.303	537.303150 ± 1.37	-0.700403	5.47072e-06	5.26196	0.000113554	3.9448	0.544823	0.000169563	3.77067	0.00140651	2.85186	0.283365	0.302821	0.518814	0.516263	0.287129
537.304	537.303640 ± 0.28	-1.75162	0.0836474	1.07755	0.238815	0.621938	-1.02137	0.308556	0.510666	0.50669	0.295258	2.74741	0.0554924	1.25577	0.271842	0.565683
537.394	537.394380 ± 0.42	-0.109705	0.740404	0.130531	0.866814	0.062074	0.294503	0.402126	0.395637	0.600868	0.221221	-0.317654	0.488308	0.311306	0.652764	0.185243
537.395	537.394840 ± 1.22	0.0725639	0.746824	0.126782	0.869184	0.0608884	-0.367422	0.134624	0.870878	0.296264	0.528321	0.401807	0.171561	0.765582	0.407325	0.390059
538.306	538.306300 ± 0.48	-2.09062	0.0124451	1.905	0.0549302	1.26019	1.80372	0.0244454	1.6118	0.0930365	1.03135	0.0340033	0.976245	0.0104411	0.981317	0.00819086
538.307	538.306810 ± 0.89	-3.35771	0.00354343	2.45058	0.0203086	1.69232	0.595485	0.47245	0.325645	0.664858	0.177271	2.16665	0.0762548	1.11773	0.293645	0.532177
538.397	538.397390 ± 0.23	-0.00206144	0.998265	0.000754207	0.999994	2.71401e-06	0.995451	0.354418	0.450484	0.551223	0.258673	-	-	-	-	-
538.398	538.398070 ± 1.30	-0.155546	0.498987	0.301911	0.713635	0.146524	-0.141574	0.554011	0.256482	0.722217	0.141333	0.45632	0.106391	0.973094	0.343112	0.464564
539.319	539.318920 ± 1.25	-	-	-	-	-	0.000476981	0.999658	0.000148663	0.999658	0.000148663	3.25826	0.0884048	1.05352	0.312444	0.505227
541.298	541.298070 ± 0.36	-	-	-	-	-	-	-	-	-	-	-	-	-	-	-
543.314	543.313960 ± 1.30	-0.368948	0.652683	0.185298	0.808485	0.092328	-2.93277	0.00689565	2.16142	0.0322834	1.49102	2.37489	0.0346412	1.46041	0.235195	0.628571
545.329	545.329300 ± 0.49	-1.00557	0.0769809	1.11362	0.224796	0.648212	0.801386	0.151932	0.81835	0.322041	0.492089	0.318495	0.704967	0.151831	0.809562	0.09175
545.33	545.329800 ± 0.86	-1.75157	0.00173647	2.76033	0.0113984	1.94316	0.730494	0.164174	0.784696	0.336141	0.473479	1.19157	0.0736203	1.133	0.290725	0.536517
547.332	547.332250 ± 0.49	-	-	-	-	-	-	-	-	-	-	-	-	-	-	-
547.333	547.332700 ± 0.38	-0.559924	0.664427	0.177553	0.813844	0.089459	-1.1435	0.413421	0.383607	0.610693	0.214177	1.82062	0.321913	0.492261	0.533535	0.272837
547.345	547.344960 ± 0.35	0.966254	0.575462	0.239983	0.767283	0.115044	-	-	-	-	-	1.41226	0.553593	0.256809	0.702428	0.153398
549.16	549.160150 ± 1.07	-0.0969912	0.831225	0.0802814	0.921184	0.0356534	-	-	-	-	-	2.4755	0.000584494	3.23322	0.0282749	1.5486
549.161	549.160650 ± 0.33	-1.34382	0.149562	0.825178	0.361207	0.442244	-	-	-	-	-	3.72234	0.0135499	1.86806	0.156532	0.805396
550.163	550.163330 ± 0.19	-	-	-	-	-	-	-	-	-	-	-	-	-	-	-
550.164	550.163870 ± 0.83	-1.57002	0.0824416	1.08385	0.23625	0.626627	-	-	-	-	-	3.94853	0.00393153	2.40544	0.0706354	1.15098
551.139	551.139300 ± 0.55	-	-	-	-	-	-	-	-	-	-	-	-	-	-	-
551.14	551.139780 ± 0.52	-	-	-	-	-	-	-	-	-	-	-	-	-	-	-
551.424	551.424300 ± 0.42	-0.070255	0.940894	0.0264591	0.981565	0.00808108	-0.326008	0.736701	0.132709	0.85509	0.0679883	0.560852	0.666793	0.176009	0.78914	0.102846
551.425	551.424840 ± 0.85	-0.363467	0.519539	0.284382	0.732121	0.135417	-0.298693	0.611838	0.213364	0.75835	0.12013	0.917467	0.214255	0.669068	0.437714	0.35881
553.369	553.368950 ± 0.57	-1.75932	0.279182	0.554113	0.530721	0.275133	-1.07159	0.48359	0.315523	0.673585	0.171608	2.78599	0.234867	0.629177	0.448736	0.348009
553.39	553.389920 ± 0.77	-	-	-	-	-	-	-	-	-	-	-	-	-	-	-
564.359	564.358880 ± 0.79	1.74917	0.281285	0.550853	0.532086	0.274018	-	-	-	-	-	0.629342	0.743932	0.128467	0.83329	0.079204
565.155	565.155030 ± 1.20	4.74488	3.70476e-28	27.4312	2.84525e-25	24.5459	-	-	-	-	-	-2.36637	8.01744e-10	9.09596	3.10275e-07	6.50825
565.156	565.155600 ± 0.11	-	-	-	-	-	-	-	-	-	-	-	-	-	-	-
566.158	566.158240 ± 0.68	-	-	-	-	-	-	-	-	-	-	-	-	-	-	-
566.159	566.158720 ± 0.58	-	-	-	-	-	-	-	-	-	-	-	-	-	-	-
569.314	569.314220 ± 0.72	0.375305	0.271148	0.566794	0.52322	0.281316	-0.590995	0.103567	0.984777	0.253818	0.595477	0.206365	0.682088	0.16616	0.792697	0.100893
569.315	569.314640 ± 0.23	-0.700222	0.431491	0.365028	0.672601	0.172243	-0.64129	0.489724	0.310049	0.675589	0.170318	1.59925	0.185952	0.7306	0.417179	0.379678
570.318	570.317780 ± 0.31	-	-	-	-	-	-0.886307	0.56036	0.251533	0.722217	0.141333	4.14504	0.101621	0.993018	0.340495	0.467889
571.142	571.142210 ± 0.32	-	-	-	-	-	-	-	-	-	-	-	-	-	-	-
573.194	573.194030 ± 1.17	1.99199	1.49486e-05	4.8254	0.000249577	3.6028	-4.12526	6.36904e-10	9.19593	3.16982e-08	7.49897	0.116595	0.79322	0.100606	0.855087	0.0679896
574.197	574.197090 ± 0.79	2.45793	0.125494	0.901378	0.32255	0.491403	-	-	-	-	-	-0.079414	0.960489	0.0175075	0.971717	0.0124601
579.17	579.170370 ± 0.27	0.479844	0.475135	0.323183	0.701984	0.153673	-	-	-	-	-	1.89867	0.0829942	1.08095	0.300616	0.521989
579.171	579.170860 ± 1.10	0.0183291	0.971065	0.0127515	0.994371	0.00245152	-	-	-	-	-	2.36018	0.0021494	2.66768	0.0489304	1.31042
580.174	580.174160 ± 1.08	-0.931972	0.204522	0.689259	0.436314	0.360201	-	-	-	-	-	3.31048	0.00179472	2.746	0.0463037	1.33438
581.15	581.149950 ± 1.22	-	-	-	-	-	-	-	-	-	-	-	-	-	-	-
583.414	583.414200 ± 0.93	-3.35267	4.9738e-06	5.30331	0.000109139	3.96202	2.22008	0.000271334	3.5665	0.00208992	2.67987	0.368228	0.597913	0.223362	0.733414	0.134651
583.415	583.414770 ± 0.44	-	-	-	-	-	0.553733	0.533261	0.27306	0.712851	0.147001	2.705	0.0344887	1.46232	0.235195	0.628571
587.209	587.209250 ± 0.23	-	-	-	-	-	-	-	-	-	-	-	-	-	-	-
587.21	587.209850 ± 0.77	1.81303	0.152073	0.817948	0.363838	0.439092	-	-	-	-	-	0.56548	0.670254	0.173761	0.789319	0.102747
589.189	589.188950 ± 1.14	-	-	-	-	-	-	-	-	-	-	-	-	-	-	-
593.275	593.275290 ± 0.49	1.63281	0.0336942	1.47244	0.122641	0.911366	-1.65606	0.0347753	1.45873	0.119679	0.921983	-0.70993	0.561079	0.250976	0.708442	0.149696
593.276	593.275770 ± 0.93	0.950098	0.341167	0.467033	0.610761	0.214129	-2.50794	0.0388204	1.41094	0.130139	0.885592	0.85623	0.664138	0.177742	0.787202	0.103914
593.417	593.417180 ± 0.79	-0.0270981	0.975955	0.01057	0.995397	0.00200379	0.226013	0.806844	0.0932104	0.906299	0.0427286	-0.354907	0.736683	0.132719	0.828769	0.0815667
595.165	595.165310 ± 0.46	-	-	-	-	-	-	-	-	-	-	-	-	-	-	-
595.166	595.165780 ± 0.75	3.23018	0.00122719	2.91109	0.00864661	2.06315	-	-	-	-	-	-0.851667	0.344222	0.463161	0.550471	0.259266
595.433	595.433210 ± 0.61	-	-	-	-	-	-	-	-	-	-	-	-	-	-	-
597.181	597.181130 ± 0.74	-	-	-	-	-	0.928809	0.552679	0.257527	0.722217	0.141333	2.32993	0.169828	0.76999	0.4057	0.391794
597.449	597.449050 ± 1.03	4.20126	0.00114271	2.94206	0.00827928	2.08201	-4.243	0.00106727	2.97173	0.00652757	2.18525	-2.86807	0.00639266	2.19432	0.0933569	1.02985
598.452	598.452340 ± 0.06	-	-	-	-	-	-	-	-	-	-	-	-	-	-	-
598.453	598.452680 ± 0.39	-	-	-	-	-	-	-	-	-	-	-	-	-	-	-
599.409	599.409070 ± 0.88	-	-	-	-	-	4.44677	0.00178348	2.74873	0.0102116	1.99091	-1.18804	0.301632	0.520523	0.515371	0.28788
599.465	599.464860 ± 0.60	-	-	-	-	-	-	-	-	-	-	-	-	-	-	-
600.295	600.294880 ± 1.03	1.21553	0.348044	0.458366	0.617315	0.209493	-	-	-	-	-	1.16298	0.453859	0.343079	0.622848	0.205618
603.204	603.204290 ± 0.48	-	-	-	-	-	-	-	-	-	-	-	-	-	-	-
603.205	603.204770 ± 0.83	-	-	-	-	-	-	-	-	-	-	-	-	-	-	-
607.291	607.291180 ± 1.09	2.18501	2.77385e-11	10.5569	3.55053e-09	8.44971	-1.65357	5.27945e-08	7.27741	1.31377e-06	5.88148	-2.12851	3.59533e-09	8.44426	9.27595e-07	6.03264
607.292	607.291680 ± 0.55	3.03469	0.000451176	3.34565	0.00400642	2.39724	-3.65846	0.000106789	3.97147	0.00095962	3.0179	-1.34698	0.0211382	1.67493	0.199524	0.700005
608.294	608.294290 ± 0.62	2.38937	1.67322e-14	13.7764	6.42516e-12	11.1921	-1.81735	1.01691e-09	8.99272	4.38628e-08	7.3579	-2.39897	6.26317e-11	10.2032	4.8477e-08	7.31446
608.295	608.295040 ± 0.86	3.02653	0.00108438	2.96482	0.0080077	2.09649	-3.53393	0.000384269	3.41537	0.00276246	2.5587	-1.40917	0.0432994	1.36352	0.254664	0.594032
609.297	609.297150 ± 0.74	5.48842	1.67592e-07	6.77575	4.43829e-06	5.35278	-4.49503	1.15724e-06	5.93658	1.82618e-05	4.73846	-	-	-	-	-
609.298	609.298120 ± 0.27	-	-	-	-	-	-	-	-	-	-	-	-	-	-	-
609.412	609.412040 ± 0.88	-	-	-	-	-	-	-	-	-	-	-	-	-	-	-
609.448	609.448290 ± 0.48	-	-	-	-	-	-	-	-	-	-	-	-	-	-	-
609.449	609.448930 ± 0.70	-	-	-	-	-	-	-	-	-	-	-	-	-	-	-
611.428	611.427990 ± 0.89	-	-	-	-	-	-	-	-	-	-	-	-	-	-	-
611.464	611.464150 ± 0.86	3.99195	0.00157666	2.80226	0.0104802	1.97963	-2.99856	0.00451319	2.34552	0.0224618	1.64856	-	-	-	-	-
611.465	611.464800 ± 0.45	4.85196	0.00944766	2.02468	0.0442427	1.35416	-	-	-	-	-	-2.47344	0.0471225	1.32677	0.257826	0.588674
612.431	612.431110 ± 0.80	-	-	-	-	-	-	-	-	-	-	-	-	-	-	-
612.432	612.431750 ± 0.41	-	-	-	-	-	-	-	-	-	-	-	-	-	-	-
612.467	612.467330 ± 0.27	-	-	-	-	-	-	-	-	-	-	-	-	-	-	-
612.468	612.468080 ± 0.64	-	-	-	-	-	-	-	-	-	-	-	-	-	-	-
613.34	613.340260 ± 0.55	0.576107	0.123485	0.908387	0.320393	0.494318	-0.672306	0.0837507	1.07701	0.229406	0.639395	-0.0272545	0.958769	0.0182861	0.971717	0.0124601
613.341	613.340710 ± 0.38	-0.60482	0.360513	0.443079	0.629335	0.201118	-0.623291	0.365405	0.437225	0.565021	0.247935	1.4881	0.0772731	1.11197	0.293645	0.532177
613.443	613.443310 ± 0.30	-	-	-	-	-	-	-	-	-	-	-	-	-	-	-
613.444	613.443950 ± 0.75	-	-	-	-	-	-	-	-	-	-	-	-	-	-	-
613.48	613.480080 ± 0.96	2.77714	0.0649113	1.18768	0.20183	0.695015	-	-	-	-	-	-0.398625	0.784884	0.105195	0.855087	0.0679896
613.482	613.482160 ± 0.93	-0.26783	0.257511	0.589204	0.511812	0.290889	0.533699	0.0300134	1.52268	0.108484	0.964634	-0.480381	0.226603	0.644733	0.443884	0.352731
613.483	613.482770 ± 0.54	-1.19383	0.0184714	1.7335	0.0762689	1.11765	0.28566	0.588285	0.230412	0.743855	0.128512	1.20132	0.066135	1.17957	0.282919	0.548337
614.344	614.343800 ± 0.41	0.335556	0.871149	0.0599076	0.953052	0.0208835	-	-	-	-	-	2.04296	0.471267	0.326733	0.637693	0.195388
614.485	614.485250 ± 0.32	-2.60313	0.0515528	1.28775	0.168479	0.773455	3.59652	0.0228733	1.64067	0.0888194	1.05149	-	-	-	-	-
614.486	614.486020 ± 0.66	-	-	-	-	-	2.15238	0.0430099	1.36643	0.137081	0.863023	1.10636	0.358069	0.446033	0.559856	0.251924
615.495	615.495210 ± 0.50	-0.298603	0.760941	0.118649	0.877734	0.056637	-0.133058	0.88815	0.0515137	0.947977	0.0232022	0.647708	0.727358	0.138252	0.823063	0.084567
615.496	615.495920 ± 0.92	1.37779	0.128812	0.890045	0.327574	0.484691	-2.02442	0.0546425	1.26247	0.164436	0.784004	0.0549363	0.961674	0.0169723	0.971717	0.0124601
621.27	621.270170 ± 0.90	-	-	-	-	-	-	-	-	-	-	-	-	-	-	-
621.271	621.270740 ± 0.64	-	-	-	-	-	-	-	-	-	-	-	-	-	-	-
622.274	622.274100 ± 0.45	-	-	-	-	-	-	-	-	-	-	-	-	-	-	-
623.464	623.464210 ± 0.55	-	-	-	-	-	-	-	-	-	-	-	-	-	-	-
623.465	623.464800 ± 0.37	2.17491	0.113068	0.946661	0.300471	0.522198	-	-	-	-	-	0.203602	0.903313	0.0441619	0.935963	0.0287415
625.176	625.175980 ± 1.05	-	-	-	-	-	4.79194	5.35958e-07	6.27087	1.04559e-05	4.98064	-1.5332	0.113157	0.946319	0.348043	0.458368
625.407	625.406820 ± 0.38	-	-	-	-	-	-	-	-	-	-	-	-	-	-	-
625.443	625.443190 ± 0.51	-	-	-	-	-	-	-	-	-	-	-	-	-	-	-
625.444	625.443880 ± 0.32	-	-	-	-	-	-	-	-	-	-	-	-	-	-	-
625.48	625.480130 ± 0.93	3.96179	0.0100379	1.99836	0.0464405	1.3331	-	-	-	-	-	-1.58328	0.12922	0.888669	0.364117	0.438759
626.483	626.483370 ± 0.18	-	-	-	-	-	-	-	-	-	-	-	-	-	-	-
626.484	626.483790 ± 0.35	3.35724	0.0477905	1.32066	0.160276	0.795133	-	-	-	-	-	-0.978729	0.4682	0.329568	0.634653	0.197463
627.422	627.422330 ± 0.33	-	-	-	-	-	-	-	-	-	-	-	-	-	-	-
627.423	627.422930 ± 1.03	-	-	-	-	-	-	-	-	-	-	-	-	-	-	-
627.459	627.458980 ± 0.34	-	-	-	-	-	-	-	-	-	-	-	-	-	-	-
627.496	627.496030 ± 0.54	-	-	-	-	-	-	-	-	-	-	-	-	-	-	-
628.426	628.426030 ± 0.60	-	-	-	-	-	-	-	-	-	-	-	-	-	-	-
629.205	629.204970 ± 1.04	0.444919	0.620563	0.207214	0.787467	0.103767	-	-	-	-	-	1.93359	0.141546	0.849101	0.38441	0.415205
629.272	629.272320 ± 0.46	4.6547	1.72179e-05	4.76402	0.000281348	3.55076	-3.66131	0.000102108	3.99094	0.000943766	3.02514	-	-	-	-	-
629.273	629.273130 ± 0.74	-	-	-	-	-	-	-	-	-	-	-	-	-	-	-
629.438	629.438310 ± 0.23	-	-	-	-	-	-	-	-	-	-	-	-	-	-	-
629.439	629.438930 ± 0.76	-	-	-	-	-	-	-	-	-	-	-	-	-	-	-
630.442	630.441980 ± 0.55	-	-	-	-	-	-	-	-	-	-	-	-	-	-	-
635.464	635.464150 ± 0.70	-	-	-	-	-	-	-	-	-	-	-	-	-	-	-
637.48	637.480010 ± 1.14	1.98202	0.000541694	3.26625	0.00452197	2.34467	-2.90675	1.23944e-05	4.90678	0.000151305	3.82015	-0.258115	0.675465	0.170397	0.790938	0.101858
638.483	638.483140 ± 0.63	-	-	-	-	-	-	-	-	-	-	-	-	-	-	-
638.484	638.483770 ± 0.16	-	-	-	-	-	-	-	-	-	-	-	-	-	-	-
639.459	639.459110 ± 0.73	-	-	-	-	-	-	-	-	-	-	-	-	-	-	-
639.495	639.495190 ± 0.22	1.54643	0.415103	0.381845	0.668352	0.174995	-	-	-	-	-	0.832078	0.688968	0.161801	0.795913	0.0991346
639.496	639.495890 ± 0.64	-	-	-	-	-	-	-	-	-	-	-	-	-	-	-
640.463	640.462870 ± 0.43	-	-	-	-	-	-	-	-	-	-	-	-	-	-	-
641.438	641.438180 ± 0.46	-	-	-	-	-	-	-	-	-	-	-	-	-	-	-
641.475	641.475140 ± 0.46	-	-	-	-	-	-	-	-	-	-	-	-	-	-	-
643.252	643.252120 ± 1.03	4.70242	2.66296e-10	9.57464	1.85923e-08	7.73067	-3.70903	2.73984e-08	7.56228	7.09069e-07	6.14931	-	-	-	-	-
643.253	643.252750 ± 0.57	-	-	-	-	-	-	-	-	-	-	-	-	-	-	-
643.454	643.454050 ± 0.60	-	-	-	-	-	-	-	-	-	-	-	-	-	-	-
644.255	644.255250 ± 0.39	-	-	-	-	-	-	-	-	-	-	-	-	-	-	-
644.256	644.256000 ± 0.50	-	-	-	-	-	-	-	-	-	-	-	-	-	-	-
644.457	644.457210 ± 0.29	-	-	-	-	-	-	-	-	-	-	-	-	-	-	-
645.2	645.199940 ± 1.07	4.06615	6.13326e-08	7.21231	1.88414e-06	5.72489	-	-	-	-	-	-1.68764	0.0166521	1.77853	0.17901	0.747124
645.433	645.433230 ± 0.18	-	-	-	-	-	-	-	-	-	-	-	-	-	-	-
653.417	653.417010 ± 0.68	-	-	-	-	-	-	-	-	-	-	-	-	-	-	-
655.186	655.186240 ± 0.58	-	-	-	-	-	-	-	-	-	-	-	-	-	-	-
655.187	655.186850 ± 0.58	-	-	-	-	-	4.11976	0.00105339	2.97741	0.00652757	2.18525	-0.861024	0.476038	0.322358	0.641905	0.192529
655.454	655.454050 ± 0.94	-	-	-	-	-	-	-	-	-	-	-	-	-	-	-
655.455	655.454680 ± 0.07	-	-	-	-	-	-	-	-	-	-	-	-	-	-	-
656.458	656.457830 ± 0.31	-	-	-	-	-	-	-	-	-	-	-	-	-	-	-
657.366	657.366300 ± 0.33	1.45238	0.0616332	1.21019	0.193201	0.71399	-0.458994	0.530288	0.275489	0.711818	0.147631	-	-	-	-	-
657.367	657.366820 ± 0.63	-0.272502	0.523117	0.281401	0.733448	0.134631	-0.856237	0.0598968	1.2226	0.176151	0.754115	1.31872	0.0233878	1.63101	0.208071	0.681789
657.47	657.470070 ± 0.78	4.60137	0.0077501	2.11069	0.0387416	1.41182	-	-	-	-	-	-2.22286	0.0605604	1.21781	0.278115	0.555776
658.37	658.369950 ± 0.53	-	-	-	-	-	-	-	-	-	-	-	-	-	-	-
658.473	658.473140 ± 0.85	-	-	-	-	-	-	-	-	-	-	-	-	-	-	-
659.449	659.448850 ± 0.29	-	-	-	-	-	-	-	-	-	-	-	-	-	-	-
667.312	667.312050 ± 1.11	-	-	-	-	-	-	-	-	-	-	-	-	-	-	-
667.313	667.312740 ± 0.12	-	-	-	-	-	-	-	-	-	-	-	-	-	-	-
668.315	668.315180 ± 0.60	-	-	-	-	-	-	-	-	-	-	-	-	-	-	-
669.551	669.550980 ± 0.68	-1.63392	0.248418	0.604817	0.502066	0.299239	0.178161	0.893245	0.0490295	0.947977	0.0232022	1.68858	0.342604	0.465207	0.549018	0.260414
673.465	673.465060 ± 0.55	-	-	-	-	-	-	-	-	-	-	-	-	-	-	-
685.435	685.435020 ± 0.98	-0.689683	0.080345	1.09504	0.231974	0.634561	0.817345	0.0442761	1.35383	0.140358	0.852762	-0.212513	0.712721	0.14708	0.813638	0.0895689
685.436	685.435810 ± 0.16	-0.967496	0.575135	0.24023	0.767283	0.115044	-	-	-	-	-	3.34601	0.211426	0.674842	0.437714	0.35881
699.355	699.355320 ± 0.35	-0.912127	0.385339	0.414158	0.646208	0.189628	1.90552	0.119584	0.922327	0.276232	0.558727	-	-	-	-	-
699.356	699.355880 ± 1.05	-	-	-	-	-	0.68859	0.572806	0.241993	0.732422	0.135239	2.57014	0.148679	0.82775	0.388703	0.410383
701.393	701.392890 ± 0.80	-0.112868	0.780525	0.107613	0.889552	0.0508286	-0.734367	0.0866105	1.06243	0.233756	0.631237	1.03273	0.0655393	1.1835	0.282919	0.548337
727.208	727.207850 ± 0.56	-	-	-	-	-	-	-	-	-	-	-	-	-	-	-
730.291	730.291090 ± 0.41	-	-	-	-	-	-	-	-	-	-	-	-	-	-	-
730.292	730.291760 ± 0.41	-0.248421	0.781944	0.106824	0.889678	0.0507669	-	-	-	-	-	2.62693	0.0526482	1.27862	0.269866	0.568852
735.246	735.246260 ± 0.62	0.795874	0.0325554	1.48738	0.11963	0.922161	-0.820742	0.0290744	1.53649	0.107762	0.967534	-0.221994	0.670958	0.173305	0.789319	0.102747
735.247	735.246910 ± 0.84	0.0417514	0.924749	0.033976	0.974221	0.0113423	-2.02261	4.55715e-05	4.34131	0.000460433	3.33683	1.6684	0.019064	1.71979	0.186779	0.728672
736.25	736.250150 ± 0.87	0.366236	0.66079	0.179937	0.811978	0.0904555	-	-	-	-	-	2.01228	0.129874	0.886479	0.364117	0.438759
745.419	745.418910 ± 0.74	-1.55356	0.322188	0.491891	0.589144	0.229779	-	-	-	-	-	3.93208	0.105704	0.975909	0.342322	0.465566
746.286	746.286160 ± 0.81	3.7675	0.000977471	3.0099	0.00737711	2.13211	-	-	-	-	-	-1.38898	0.195423	0.709025	0.427857	0.368701
746.287	746.286740 ± 0.24	-	-	-	-	-	-	-	-	-	-	-	-	-	-	-
749.262	749.262050 ± 0.88	-0.758771	0.203579	0.691268	0.435511	0.361001	-2.35846	0.000892621	3.04933	0.00577525	2.23843	2.58347	0.00203718	2.69097	0.0489304	1.31042
749.263	749.262770 ± 0.39	-2.03622	0.238289	0.622897	0.487143	0.312343	-	-	-	-	-	4.41473	0.110724	0.955757	0.346831	0.459882
751.241	751.241140 ± 0.89	1.81344	2.17129e-07	6.66328	5.55851e-06	5.25504	-1.73393	2.42811e-06	5.61473	3.41519e-05	4.46658	-0.970718	0.0290954	1.53618	0.227177	0.643635
751.242	751.241780 ± 0.64	0.803215	0.0960886	1.01733	0.266412	0.574447	-2.91977	2.60597e-06	5.58403	3.58737e-05	4.44522	1.15988	0.0576073	1.23952	0.276945	0.557607
752.245	752.245070 ± 0.71	1.7179	0.0115921	1.93584	0.052063	1.28347	-	-	-	-	-	0.660615	0.460731	0.336553	0.628934	0.201395
758.568	758.568330 ± 0.21	-	-	-	-	-	-	-	-	-	-	-	-	-	-	-
758.569	758.568930 ± 0.85	-0.241914	0.538242	0.269022	0.740807	0.130295	0.10192	0.798622	0.0976585	0.900189	0.0456661	0.25156	0.669841	0.174028	0.789319	0.102747
759.572	759.572030 ± 0.67	-0.0626812	0.941958	0.0259685	0.981565	0.00808108	0.455753	0.60565	0.217778	0.754955	0.122079	-0.796612	0.521941	0.282379	0.677592	0.169032
759.573	759.572820 ± 0.40	-	-	-	-	-	-	-	-	-	-	-	-	-	-	-
765.257	765.257060 ± 0.79	1.32632	0.00192847	2.71479	0.0123422	1.90861	-1.42177	0.00190626	2.71982	0.0107248	1.96961	-0.420749	0.4648	0.332734	0.631208	0.199827
765.258	765.257660 ± 0.25	2.55164	0.171588	0.765512	0.395736	0.402595	-1.55825	0.326581	0.486009	0.517887	0.285765	-	-	-	-	-
780.55	780.550320 ± 0.26	0.0672301	0.935536	0.0289394	0.981565	0.00808108	0.503889	0.541544	0.266366	0.716522	0.144771	-1.35288	0.223004	0.651688	0.441444	0.355124
780.551	780.550850 ± 0.89	-1.55593	0.0716103	1.14502	0.216522	0.664497	0.452422	0.596855	0.224131	0.746934	0.126718	1.34387	0.237911	0.623586	0.450227	0.346569
781.554	781.553910 ± 0.17	0.23713	0.842096	0.0746384	0.929209	0.0318865	-0.151146	0.90264	0.0444852	0.952143	0.021298	-0.193872	0.899171	0.0461577	0.93385	0.0297228
782.569	782.569090 ± 0.77	0.764212	0.402215	0.395542	0.657236	0.182279	-0.373799	0.689757	0.161304	0.820354	0.0859987	-0.973144	0.422207	0.374475	0.617516	0.209352
787.599	787.599080 ± 0.48	-	-	-	-	-	0.942424	0.385137	0.414385	0.583568	0.233908	2.31631	0.105424	0.977062	0.342322	0.465566
787.6	787.599960 ± 0.44	-2.68135	0.119532	0.922516	0.31422	0.502766	-0.315858	0.810683	0.0911491	0.90746	0.0421727	2.7523	0.234358	0.630121	0.448736	0.348009
797.516	797.516300 ± 0.41	-0.397136	0.350909	0.454805	0.619536	0.207933	0.839344	0.0616029	1.2104	0.179536	0.745848	-0.932266	0.158597	0.799706	0.395941	0.40237
797.517	797.516960 ± 0.96	-0.17851	0.431545	0.364974	0.672601	0.172243	-0.00698173	0.977921	0.00969607	0.996402	0.00156552	0.309284	0.348911	0.457285	0.555673	0.25518
797.518	797.517670 ± 0.19	-1.96437	0.125996	0.899643	0.32255	0.491403	-	-	-	-	-	4.34288	0.0376644	1.42407	0.247053	0.60721
798.52	798.520060 ± 0.80	-0.188037	0.491512	0.308466	0.710151	0.148649	0.132042	0.647603	0.188691	0.789076	0.102881	0.116995	0.792896	0.100784	0.855087	0.0679896
798.521	798.520820 ± 0.53	-1.40547	0.0138129	1.85972	0.0599338	1.22233	0.0359267	0.94814	0.0231278	0.973724	0.011564	1.64569	0.0333136	1.47738	0.230727	0.636902
799.228	799.228120 ± 0.13	-	-	-	-	-	-	-	-	-	-	-	-	-	-	-
799.293	799.293010 ± 0.68	-	-	-	-	-	-	-	-	-	-	-	-	-	-	-
799.532	799.532200 ± 0.73	-2.12432	0.000987886	3.00529	0.00737711	2.13211	1.31947	0.0242271	1.6157	0.0927509	1.03268	0.762904	0.327672	0.48456	0.537857	0.269333
799.533	799.533000 ± 0.88	-2.45725	0.000696582	3.15703	0.00569122	2.24479	-0.0896142	0.881975	0.0545437	0.947977	0.0232022	2.44736	0.00465487	2.33209	0.0797038	1.09852
800.536	800.536000 ± 0.65	-	-	-	-	-	-0.0636101	0.971111	0.0127312	0.991023	0.00391617	3.32234	0.211213	0.67528	0.437714	0.35881
801.548	801.548020 ± 0.76	0.0026262	0.998976	0.000445143	0.999994	2.71401e-06	-	-	-	-	-	2.37589	0.438711	0.357821	0.619255	0.20813
801.549	801.549030 ± 0.20	-	-	-	-	-	-	-	-	-	-	-	-	-	-	-
803.594	803.594040 ± 0.23	-	-	-	-	-	-	-	-	-	-	-	-	-	-	-
803.595	803.594960 ± 0.15	-	-	-	-	-	-	-	-	-	-	-	-	-	-	-
829.506	829.506210 ± 0.44	-	-	-	-	-	-	-	-	-	-	-	-	-	-	-
829.507	829.507040 ± 0.62	-	-	-	-	-	-	-	-	-	-	-	-	-	-	-
871.572	871.572170 ± 0.47	-0.11772	0.859331	0.0658396	0.941495	0.0261819	-0.364567	0.588646	0.230146	0.743855	0.128512	0.671094	0.508792	0.29346	0.667466	0.175571
871.573	871.572910 ± 0.77	-0.410172	0.79524	0.0995019	0.896675	0.047365	-0.00327471	0.998231	0.000769121	0.999658	0.000148663	0.639584	0.743323	0.128823	0.83329	0.079204
872.575	872.575270 ± 0.09	-0.304067	0.800218	0.0967915	0.899806	0.045851	-1.20931	0.367247	0.435041	0.565122	0.247858	1.6027	0.370678	0.431004	0.573664	0.241342
872.576	872.575800 ± 0.15	0.382002	0.744379	0.128206	0.868819	0.0610706	-0.685612	0.563971	0.248743	0.723987	0.140269	0.310028	0.857128	0.0669546	0.909028	0.0414227
931.594	931.593760 ± 0.21	-	-	-	-	-	0.969641	0.446681	0.350003	0.638405	0.194903	2.28909	0.177702	0.750308	0.410571	0.386611
959.57	959.569990 ± 0.62	-	-	-	-	-	1.75323	0.0737964	1.13196	0.207592	0.682788	1.5055	0.270437	0.567934	0.480088	0.318679
1049.89	1049.893170 ± 0.14	-0.636543	0.708757	0.149503	0.845474	0.0728999	-0.388533	0.820701	0.0858153	0.913278	0.039397	1.31729	0.571641	0.242877	0.718263	0.143717
1050.9	1050.895960 ± 0.30	-0.182432	0.887453	0.0518549	0.960334	0.0175777	0.10398	0.936994	0.0282634	0.97147	0.0125707	0.151468	0.928256	0.0323324	0.950357	0.0221132
1097.84	1097.841920 ± 0.44	-0.232664	0.47636	0.322065	0.702196	0.153541	0.357822	0.29056	0.536764	0.488292	0.31132	-0.192367	0.672094	0.17257	0.789319	0.102747
1098.84	1098.844070 ± 0.48	-0.160101	0.623412	0.205225	0.787467	0.103767	0.330577	0.325622	0.487286	0.517635	0.285976	-0.284906	0.521176	0.283015	0.677592	0.169032
1113.82	1113.815940 ± 0.34	-0.376138	0.579447	0.236987	0.769922	0.113553	0.97276	0.179271	0.746489	0.355793	0.448803	-1.4503	0.156052	0.80673	0.394721	0.40371
1114.82	1114.818080 ± 0.27	-0.141076	0.840194	0.0756206	0.928444	0.0322442	0.730884	0.323818	0.489699	0.516035	0.287321	-1.41384	0.173898	0.759705	0.409126	0.388143
1121.93	1121.933030 ± 0.44	-0.526601	0.429655	0.36688	0.672601	0.172243	0.890585	0.189494	0.722405	0.3704	0.431329	-0.728387	0.415869	0.381044	0.615454	0.210804
1121.93	1121.933890 ± 0.32	-0.399113	0.492852	0.307283	0.710151	0.148649	-0.903336	0.147241	0.831972	0.315696	0.50073	1.49184	0.0546386	1.2625	0.271773	0.565794
1122.93	1122.935090 ± 0.27	-0.0299057	0.97311	0.0118379	0.995104	0.00213141	0.492301	0.606765	0.21698	0.754955	0.122079	-0.991344	0.411314	0.385826	0.612226	0.213088
1122.94	1122.936010 ± 0.43	-0.374059	0.472617	0.325491	0.701534	0.153951	-0.0722168	0.892091	0.0495911	0.947977	0.0232022	0.675764	0.32633	0.486343	0.537857	0.269333
1137.91	1137.907180 ± 0.49	0.771835	0.178563	0.748209	0.403342	0.394327	-0.476334	0.446983	0.349709	0.638405	0.194903	-0.761208	0.297504	0.526508	0.510572	0.291943
1137.91	1137.907860 ± 0.40	-1.2147	0.0308359	1.51094	0.115003	0.939289	-0.423747	0.442633	0.353956	0.637978	0.195195	1.89637	0.0120554	1.91882	0.144445	0.840296
1138.91	1138.909240 ± 0.18	-	-	-	-	-	-	-	-	-	-	-	-	-	-	-
1138.91	1138.909930 ± 0.47	-0.387337	0.357934	0.446197	0.627611	0.20231	-0.222626	0.603282	0.21948	0.75352	0.122905	0.865548	0.162751	0.788477	0.399805	0.398152
1138.91	1138.910720 ± 0.12	0.48722	0.709892	0.148807	0.845474	0.0728999	-	-	-	-	-	1.89129	0.312767	0.50478	0.523985	0.280681
1139.91	1139.909980 ± 0.15	-1.46708	0.346438	0.460375	0.61589	0.210497	-	-	-	-	-	3.84559	0.108172	0.965887	0.34597	0.460961
		V. pompona					V. phaeantha					V. calyculata Schltr
